# Supplementary material for: Prune-1 drives polarization of tumor-associated macrophages (TAMs) within the lung metastatic niche in triple-negative breast cancer
Source: iScience. 2020 Dec 13;24(1):101938. doi: 10.1016/j.isci.2020.101938 (PMC7779777; doi:10.1016/j.isci.2020.101938)
Supplement: Data S1. RNA sequencing of macrophages, related to Figures 3A–3C — RNAseq was performed on J774A.1 and Raw264 macrophages grown for 48 hr in conditioned media (collected over 24 hr) from MMTV–Prune-1/Wnt1 and MMTV–Wnt1 primary cells. Untreated macrophages were used as the negative control. Gene Symbol, Gene Name, Description of the gene, and G-FOLD values are shown. [file mmc2.xlsx]

## Sheet: J774  PRUNE1-WNT1_vs_Untr
GeneSymbol	GeneName	Description	GFOLD(0.01)
20863	Stfa3	stefin A3	12.2762
12985	Csf3	colony stimulating factor 3 (granulocyte)	11.7316
433016	Gm5483	predicted gene 5483	11.3572
654472	Gm12070	predicted gene 12070	10.702
76974	Urah	urate (5-hydroxyiso-) hydrolase	10.3018
18788	Serpinb2	serine (or cysteine) peptidase inhibitor, clade B, member 2	10.0092
20758	Sprr2d	small proline-rich protein 2D	9.54709
57349	Ppbp	pro-platelet basic protein	9.21938
16175	Il1a	interleukin 1 alpha	9.12333
17394	Mmp8	matrix metallopeptidase 8	9.00126
20862	Stfa2	stefin A2	8.75258
20761	Sprr2g	small proline-rich protein 2G	8.60746
20759	Sprr2e	small proline-rich protein 2E	8.23075
330122	Cxcl3	chemokine (C-X-C motif) ligand 3	7.83349
16176	Il1b	interleukin 1 beta	7.79929
20760	Sprr2f	small proline-rich protein 2F	7.68721
20306	Ccl7	chemokine (C-C motif) ligand 7	7.49701
12702	Socs3	suppressor of cytokine signaling 3	7.3756
408196	Gm5416	predicted gene 5416	7.32607
20762	Sprr2h	small proline-rich protein 2H	7.09919
18126	Nos2	nitric oxide synthase 2, inducible	7.06037
17386	Mmp13	matrix metallopeptidase 13	7.04957
54448	Il1f6	interleukin 1 family, member 6	7.04262
12491	Cd36	CD36 antigen	6.82468
94179	Krt23	keratin 23	6.79
214058	Megf11	multiple EGF-like-domains 11	6.48395
20299	Ccl22	chemokine (C-C motif) ligand 22	6.47283
17167	Marco	macrophage receptor with collagenous structure	6.38351
215257	Il1f9	interleukin 1 family, member 9	6.16895
57294	Rps27	ribosomal protein S27	6.138
14293	Fpr1	formyl peptide receptor 1	6.08323
21956	Tnnt2	troponin T2, cardiac	5.94794
16160	Il12b	interleukin 12b	5.9339
73340	Nptxr	neuronal pentraxin receptor	5.91731
17384	Mmp10	matrix metallopeptidase 10	5.87548
16323	Inhba	inhibin beta-A	5.81756
234911	Mmp27	matrix metallopeptidase 27	5.77773
101533	Klk9	kallikrein related-peptidase 9	5.72938
14858	Gsta2	glutathione S-transferase, alpha 2 (Yc2)	5.6623
19092	Prkg2	protein kinase, cGMP-dependent, type II	5.56467
17395	Mmp9	matrix metallopeptidase 9	5.50333
245884	Fam71f2	family with sequence similarity 71, member F2	5.49715
17392	Mmp3	matrix metallopeptidase 3	5.46488
20296	Ccl2	chemokine (C-C motif) ligand 2	5.2336
16193	Il6	interleukin 6	5.22631
20763	Sprr2i	small proline-rich protein 2I	5.22451
22271	Upp1	uridine phosphorylase 1	5.17533
21942	Tnfrsf9	tumor necrosis factor receptor superfamily, member 9	5.07981
16181	Il1rn	interleukin 1 receptor antagonist	5.03043
68519	Eml1	echinoderm microtubule associated protein like 1	5.01867
16365	Acod1	aconitate decarboxylase 1	4.85414
20210	Saa3	serum amyloid A 3	4.81359
259277	Klk8	kallikrein related-peptidase 8	4.78051
15370	Nr4a1	nuclear receptor subfamily 4, group A, member 1	4.77094
13653	Egr1	early growth response 1	4.75338
15937	Ier3	immediate early response 3	4.69011
14594	Ggta1	glycoprotein galactosyltransferase alpha 1, 3	4.67995
16878	Lif	leukemia inhibitory factor	4.64849
328505	Skint7	selection and upkeep of intraepithelial T cells 7	4.64294
13024	Ctla2a	cytotoxic T lymphocyte-associated protein 2 alpha	4.64269
64381	Ms4a8a	membrane-spanning 4-domains, subfamily A, member 8A	4.60188
100134861	Gm44502	predicted readthrough transcript (NMD candidate), 44502	4.55644
435653	Fcrlb	Fc receptor-like B	4.53849
17112	Tm4sf1	transmembrane 4 superfamily member 1	4.50214
66748	Erich2	glutamate rich 2	4.49994
16153	Il10	interleukin 10	4.48061
73707	Gucy2g	guanylate cyclase 2g	4.44113
381409	Cdh26	cadherin-like 26	4.44113
15200	Hbegf	heparin-binding EGF-like growth factor	4.44112
21825	Thbs1	thrombospondin 1	4.37236
13179	Dcn	decorin	4.33747
54384	Mtmr7	myotubularin related protein 7	4.33747
20201	S100a8	S100 calcium binding protein A8 (calgranulin A)	4.31275
21816	Tgm1	transglutaminase 1, K polypeptide	4.30999
239559	A4galt	alpha 1,4-galactosyltransferase	4.29381
68713	Ifitm1	interferon induced transmembrane protein 1	4.25264
21817	Tgm2	transglutaminase 2, C polypeptide	4.24881
100504591	Gm15987	predicted gene 15987	4.24881
21664	Phlda1	pleckstrin homology like domain, family A, member 1	4.22622
26464	Vnn3	vanin 3	4.22577
227195	Ino80d	INO80 complex subunit D	4.22188
17381	Mmp12	matrix metallopeptidase 12	4.21456
68986	Gad1os	glutamate decarboxylase 1, opposite strand	4.17856
665033	Col6a5	collagen, type VI, alpha 5	4.14211
20764	Sprr2j-ps	small proline-rich protein 2J, pseudogene	4.11728
100043332	Ankrd66	ankyrin repeat domain 66	4.11673
11988	Slc7a2	solute carrier family 7 (cationic amino acid transporter, y+ system), member 2	4.1165
68659	Fam198b	family with sequence similarity 198, member B	4.11263
77866	E130102H24Rik	RIKEN cDNA E130102H24 gene	4.09202
12775	Ccr7	chemokine (C-C motif) receptor 7	4.07921
224079	Atp13a4	ATPase type 13A4	3.96653
20310	Cxcl2	chemokine (C-X-C motif) ligand 2	3.95847
224480	Nox3	NADPH oxidase 3	3.94459
433470	AA467197	expressed sequence AA467197	3.90164
13614	Edn1	endothelin 1	3.88702
14969	H2-Eb1	histocompatibility 2, class II antigen E beta	3.88702
56405	Dusp14	dual specificity phosphatase 14	3.88695
100034251	Wfdc17	WAP four-disulfide core domain 17	3.8487
20302	Ccl3	chemokine (C-C motif) ligand 3	3.84814
268885	Stfa2l1	stefin A2 like 1	3.81166
69573	Hilpda	hypoxia inducible lipid droplet associated	3.80732
16400	Itga3	integrin alpha 3	3.7961
27226	Pla2g7	phospholipase A2, group VII (platelet-activating factor acetylhydrolase, plasma)	3.77247
14204	Il4i1	interleukin 4 induced 1	3.75557
234671	Ces2c	carboxylesterase 2C	3.74841
20305	Ccl6	chemokine (C-C motif) ligand 6	3.70775
15903	Id3	inhibitor of DNA binding 3	3.68014
18787	Serpine1	serine (or cysteine) peptidase inhibitor, clade E, member 1	3.67587
100653389	Mir155hg	Mir155 host gene (non-protein coding)	3.66573
78655	Eif3j1	eukaryotic translation initiation factor 3, subunit J1	3.66021
240063	Zfp811	zinc finger protein 811	3.64471
69032	Lyzl4	lysozyme-like 4	3.56867
231931	Gimap6	GTPase, IMAP family member 6	3.55555
78908	Igsf3	immunoglobulin superfamily, member 3	3.54306
11770	Fabp4	fatty acid binding protein 4, adipocyte	3.51031
11944	Atp4a	ATPase, H+/K+ exchanging, gastric, alpha polypeptide	3.48298
226075	Glis3	GLIS family zinc finger 3	3.46712
74309	Osbp2	oxysterol binding protein 2	3.46468
21886	Tle2	transducin-like enhancer of split 2	3.4634
18104	Nqo1	NAD(P)H dehydrogenase, quinone 1	3.46022
108978	4930555G01Rik	RIKEN cDNA 4930555G01 gene	3.44359
26570	Slc7a11	solute carrier family 7 (cationic amino acid transporter, y+ system), member 11	3.44215
30805	Slc22a4	solute carrier family 22 (organic cation transporter), member 4	3.44182
20568	Slpi	secretory leukocyte peptidase inhibitor	3.43717
14859	Gsta3	glutathione S-transferase, alpha 3	3.42821
12981	Csf2	colony stimulating factor 2 (granulocyte-macrophage)	3.42347
70005	Znf41-ps	ZNF41, pseudogene	3.42347
226143	Cyp2c44	cytochrome P450, family 2, subfamily c, polypeptide 44	3.42347
11541	Adora2b	adenosine A2b receptor	3.41205
16819	Lcn2	lipocalin 2	3.40396
21426	Tfec	transcription factor EC	3.31854
24001	Tiam2	T cell lymphoma invasion and metastasis 2	3.31854
64705	Dpys	dihydropyrimidinase	3.31536
18263	Odc1	ornithine decarboxylase, structural 1	3.30984
11846	Arg1	arginase, liver	3.27433
73230	Bmper	BMP-binding endothelial regulator	3.27433
102465780	Mir7678	microRNA 7678	3.25691
22415	Wnt3	wingless-type MMTV integration site family, member 3	3.2517
12842	Col1a1	collagen, type I, alpha 1	3.24232
240913	Adamts4	a disintegrin-like and metallopeptidase (reprolysin type) with thrombospondin type 1 motif, 4	3.2363
319455	Pld5	phospholipase D family, member 5	3.20538
75345	Slamf7	SLAM family member 7	3.20423
17133	Maff	v-maf musculoaponeurotic fibrosarcoma oncogene family, protein F (avian)	3.17494
71306	Mfap3l	microfibrillar-associated protein 3-like	3.15847
71884	Chit1	chitinase 1 (chitotriosidase)	3.15752
19088	Prkar2b	protein kinase, cAMP dependent regulatory, type II beta	3.14862
394435	Ugt1a6b	UDP glucuronosyltransferase 1 family, polypeptide A6B	3.13357
212933	Pm20d1	peptidase M20 domain containing 1	3.13297
11864	Arnt2	aryl hydrocarbon receptor nuclear translocator 2	3.13134
18124	Nr4a3	nuclear receptor subfamily 4, group A, member 3	3.10799
102644	Oaf	out at first homolog	3.10255
19225	Ptgs2	prostaglandin-endoperoxide synthase 2	3.09614
17873	Gadd45b	growth arrest and DNA-damage-inducible 45 beta	3.08836
654824	Ankrd37	ankyrin repeat domain 37	3.08823
23850	Pappa2	pappalysin 2	3.0826
69926	Dnah17	dynein, axonemal, heavy chain 17	3.0826
67928	Abca14	ATP-binding cassette, sub-family A (ABC1), member 14	3.06535
18405	Orm1	orosomucoid 1	3.05673
15368	Hmox1	heme oxygenase 1	3.02397
21462	Tcp10b	t-complex protein 10b	3.01396
74267	Iqcf1	IQ motif containing F1	3.01271
22695	Zfp36	zinc finger protein 36	3.01005
57425	U90926	cDNA sequence U90926	3.00358
20304	Ccl5	chemokine (C-C motif) ligand 5	3.00283
109225	Ms4a7	membrane-spanning 4-domains, subfamily A, member 7	3.00147
546644	Ly6g	lymphocyte antigen 6 complex, locus G	2.9939
102443351	Xntrpc	Xndc1-transient receptor potential cation channel, subfamily C, member 2 readthrough	2.96761
218630	Ccno	cyclin O	2.96194
12700	Cish	cytokine inducible SH2-containing protein	2.954
20706	Serpinb9b	serine (or cysteine) peptidase inhibitor, clade B, member 9b	2.92473
27528	Nrep	neuronal regeneration related protein	2.92356
14283	Fosl1	fos-like antigen 1	2.91204
140493	Kcnn3	potassium intermediate/small conductance calcium-activated channel, subfamily N, member 3	2.90219
83961	Nrg4	neuregulin 4	2.89102
622307	5830473C10Rik	RIKEN cDNA 5830473C10 gene	2.89102
12703	Socs1	suppressor of cytokine signaling 1	2.8817
14289	Fpr2	formyl peptide receptor 2	2.85797
75424	Zfp820	zinc finger protein 820	2.84183
217166	Nr1d1	nuclear receptor subfamily 1, group D, member 1	2.83465
15902	Id2	inhibitor of DNA binding 2	2.82083
74306	Prss46	protease, serine 46	2.81462
27371	Sh2d2a	SH2 domain containing 2A	2.80047
107146	Glyat	glycine-N-acyltransferase	2.80047
99929	Tiparp	TCDD-inducible poly(ADP-ribose) polymerase	2.79671
19124	Procr	protein C receptor, endothelial	2.79543
56620	Clec4n	C-type lectin domain family 4, member n	2.78079
14609	Gja1	gap junction protein, alpha 1	2.77859
13823	Epb41l3	erythrocyte membrane protein band 4.1 like 3	2.76897
20303	Ccl4	chemokine (C-C motif) ligand 4	2.76829
70186	Fam162a	family with sequence similarity 162, member A	2.76792
56744	Pf4	platelet factor 4	2.75314
73246	Rassf6	Ras association (RalGDS/AF-6) domain family member 6	2.73677
16477	Junb	jun B proto-oncogene	2.73549
83397	Akap12	A kinase (PRKA) anchor protein (gravin) 12	2.72537
207742	Rnf43	ring finger protein 43	2.71946
12519	Cd80	CD80 antigen	2.69322
14038	Wfdc18	WAP four-disulfide core domain 18	2.67981
11622	Ahr	aryl-hydrocarbon receptor	2.6778
240672	Dusp5	dual specificity phosphatase 5	2.66724
18106	Cd244	CD244 natural killer cell receptor 2B4	2.65835
105171	Arrdc3	arrestin domain containing 3	2.64231
103768	Tubg2	tubulin, gamma 2	2.63565
18600	Padi2	peptidyl arginine deiminase, type II	2.63463
15945	Cxcl10	chemokine (C-X-C motif) ligand 10	2.62796
14064	F2rl2	coagulation factor II (thrombin) receptor-like 2	2.60322
108699	Chn1	chimerin 1	2.60031
213522	Plekhg6	pleckstrin homology domain containing, family G (with RhoGef domain) member 6	2.60031
544963	Iqgap2	IQ motif containing GTPase activating protein 2	2.60031
13134	Dach1	dachshund 1 (Drosophila)	2.5982
15483	Hsd11b1	hydroxysteroid 11-beta dehydrogenase 1	2.58948
12509	Cd59a	CD59a antigen	2.58264
106042	Prickle1	prickle planar cell polarity protein 1	2.56408
241556	Tspan18	tetraspanin 18	2.55747
60533	Cd274	CD274 antigen	2.53903
12904	Crabp2	cellular retinoic acid binding protein II	2.52693
83454	Nxf2	nuclear RNA export factor 2	2.52358
240411	Loxhd1	lipoxygenase homology domains 1	2.49594
56318	Acpp	acid phosphatase, prostate	2.49217
15559	Htr2b	5-hydroxytryptamine (serotonin) receptor 2B	2.4888
52850	Sgsm1	small G protein signaling modulator 1	2.4888
140919	Slc17a6	solute carrier family 17 (sodium-dependent inorganic phosphate cotransporter), member 6	2.4888
100502736	Gm19345	predicted gene, 19345	2.4888
20293	Ccl12	chemokine (C-C motif) ligand 12	2.48308
381933	6430531B16Rik	RIKEN cDNA 6430531B16 gene	2.47867
228543	Rhov	ras homolog family member V	2.47107
17287	Mep1a	meprin 1 alpha	2.46776
20656	Sod2	superoxide dismutase 2, mitochondrial	2.46432
27062	Cadps	Ca2+-dependent secretion activator	2.46212
12927	Bcar1	breast cancer anti-estrogen resistance 1	2.4516
67182	Pdzk1ip1	PDZK1 interacting protein 1	2.44962
13025	Ctla2b	cytotoxic T lymphocyte-associated protein 2 beta	2.43017
102871	D330045A20Rik	RIKEN cDNA D330045A20 gene	2.42472
15112	Hao1	hydroxyacid oxidase 1, liver	2.40937
57264	Retn	resistin	2.40937
229302	Tm4sf4	transmembrane 4 superfamily member 4	2.40937
257889	Olfr132	olfactory receptor 132	2.40937
14319	Fth1	ferritin heavy polypeptide 1	2.40783
16995	Ltb4r1	leukotriene B4 receptor 1	2.388
100504404	H2-Ea-ps	histocompatibility 2, class II antigen E alpha, pseudogene	2.37976
13384	Mpp3	membrane protein, palmitoylated 3 (MAGUK p55 subfamily member 3)	2.36971
15901	Id1	inhibitor of DNA binding 1	2.36587
13654	Egr2	early growth response 2	2.35391
328830	A530064D06Rik	RIKEN cDNA A530064D06 gene	2.33361
320078	Olfml2b	olfactomedin-like 2B	2.33044
93692	Glrx	glutaredoxin	2.32591
245533	Awat1	acyl-CoA wax alcohol acyltransferase 1	2.32534
21926	Tnf	tumor necrosis factor	2.30992
11761	Aox1	aldehyde oxidase 1	2.29876
13429	Dnm1	dynamin 1	2.28725
74338	Slc6a19	solute carrier family 6 (neurotransmitter transporter), member 19	2.28142
665622	Hist1h2br	histone cluster 1 H2br	2.28142
18128	Notch1	notch 1	2.27799
94180	Acsbg1	acyl-CoA synthetase bubblegum family member 1	2.2764
107766	Haao	3-hydroxyanthranilate 3,4-dioxygenase	2.26723
252973	Grhl2	grainyhead-like 2 (Drosophila)	2.25345
13807	Eno2	enolase 2, gamma neuronal	2.24998
17119	Mxd1	MAX dimerization protein 1	2.24199
56089	Ramp3	receptor (calcitonin) activity modifying protein 3	2.23614
407812	Zfp941	zinc finger protein 941	2.23614
72054	Cyp4f18	cytochrome P450, family 4, subfamily f, polypeptide 18	2.23519
20893	Bhlhe40	basic helix-loop-helix family, member e40	2.23273
20779	Src	Rous sarcoma oncogene	2.21663
209387	Trim30d	tripartite motif-containing 30D	2.20787
12614	Celsr1	cadherin, EGF LAG seven-pass G-type receptor 1	2.18939
16619	Klk1b27	kallikrein 1-related peptidase b27	2.18939
54485	Dll4	delta-like 4 (Drosophila)	2.18939
245827	Fat2	FAT atypical cadherin 2	2.18939
14990	H2-M2	histocompatibility 2, M region locus 2	2.18591
17912	Myo1b	myosin IB	2.14109
20745	Spock1	sparc/osteonectin, cwcv and kazal-like domains proteoglycan 1	2.14109
52662	Ldlrad4	low density lipoprotein receptor class A domain containing 4	2.14109
75607	Wnk2	WNK lysine deficient protein kinase 2	2.14109
242100	Pglyrp3	peptidoglycan recognition protein 3	2.14109
333315	Frem3	Fras1 related extracellular matrix protein 3	2.14109
666907	Ms4a4a	membrane-spanning 4-domains, subfamily A, member 4A	2.14109
19240	Tmsb10	thymosin, beta 10	2.1383
229672	Bcl2l15	BCLl2-like 15	2.13577
66895	Pxdc1	PX domain containing 1	2.12976
320700	A930033H14Rik	RIKEN cDNA A930033H14 gene	2.12644
277978	Exoc3l	exocyst complex component 3-like	2.12447
211666	Mgst2	microsomal glutathione S-transferase 2	2.12443
71795	Pitpnc1	phosphatidylinositol transfer protein, cytoplasmic 1	2.10734
18613	Pecam1	platelet/endothelial cell adhesion molecule 1	2.10433
13601	Ecm1	extracellular matrix protein 1	2.09137
229688	Chil6	chitinase-like 6	2.09112
435626	Rufy4	RUN and FYVE domain containing 4	2.09112
16526	Kcnk2	potassium channel, subfamily K, member 2	2.08736
73914	Irak3	interleukin-1 receptor-associated kinase 3	2.08632
246278	Cd207	CD207 antigen	2.07975
12044	Bcl2a1a	B cell leukemia/lymphoma 2 related protein A1a	2.06366
19073	Srgn	serglycin	2.05008
140497	Cd300c2	CD300C molecule 2	2.04612
71733	Susd2	sushi domain containing 2	2.03938
235431	Coro2b	coronin, actin binding protein, 2B	2.03938
215085	Slc35f1	solute carrier family 35, member F1	2.03483
50765	Tfr2	transferrin receptor 2	2.03034
16190	Il4ra	interleukin 4 receptor, alpha	2.02662
320560	Dennd5b	DENN/MADD domain containing 5B	2.02366
11572	Crisp3	cysteine-rich secretory protein 3	2.02131
210094	Iglon5	IgLON family member 5	2.00187
11571	Crisp1	cysteine-rich secretory protein 1	1.99258
232431	Gprc5a	G protein-coupled receptor, family C, group 5, member A	1.99174
13648	Klk1b9	kallikrein 1-related peptidase b9	1.9857
56079	Astn2	astrotactin 2	1.9857
56213	Htra1	HtrA serine peptidase 1	1.9857
319849	Plxna4os1	plexin A4, opposite strand 1	1.98438
319710	Frmd6	FERM domain containing 6	1.98081
22117	Tst	thiosulfate sulfurtransferase, mitochondrial	1.98017
13998	Fgd6	FYVE, RhoGEF and PH domain containing 6	1.97673
19309	Pygm	muscle glycogen phosphorylase	1.97192
230738	Zc3h12a	zinc finger CCCH type containing 12A	1.96444
50908	C1s1	complement component 1, s subcomponent 1	1.96123
13733	Adgre1	adhesion G protein-coupled receptor E1	1.95964
16976	Lrpap1	low density lipoprotein receptor-related protein associated protein 1	1.94716
73737	1110008P14Rik	RIKEN cDNA 1110008P14 gene	1.94417
12483	Cd22	CD22 antigen	1.94383
12142	Prdm1	PR domain containing 1, with ZNF domain	1.93697
282663	Serpinb1b	serine (or cysteine) peptidase inhibitor, clade B, member 1b	1.93338
12768	Ccr1	chemokine (C-C motif) receptor 1	1.93199
14073	Faah	fatty acid amide hydrolase	1.92998
76220	6530402F18Rik	RIKEN cDNA 6530402F18 gene	1.92998
383548	Serpinb3b	serine (or cysteine) peptidase inhibitor, clade B (ovalbumin), member 3B	1.92998
105948585	Clcf1-pold4	Clcf1-pold4 readthrough	1.92998
23882	Gadd45g	growth arrest and DNA-damage-inducible 45 gamma	1.92658
12831	Col5a1	collagen, type V, alpha 1	1.92118
74410	Ttll11	tubulin tyrosine ligase-like family, member 11	1.91221
19252	Dusp1	dual specificity phosphatase 1	1.90939
16161	Il12rb1	interleukin 12 receptor, beta 1	1.90552
16411	Itgax	integrin alpha X	1.90547
381417	Gm14085	predicted gene 14085	1.90101
12124	Bik	BCL2-interacting killer	1.8962
12874	Cpd	carboxypeptidase D	1.88429
106014251	Rnf8-cmtr1	Rnf8-cmtr1 readthrough	1.88219
20648	Snta1	syntrophin, acidic 1	1.87204
23859	Dlg2	discs, large homolog 2 (Drosophila)	1.87204
329152	Hecw2	HECT, C2 and WW domain containing E3 ubiquitin protein ligase 2	1.86973
94185	Tnfrsf21	tumor necrosis factor receptor superfamily, member 21	1.86375
226610	Fam78b	family with sequence similarity 78, member B	1.86322
21938	Tnfrsf1b	tumor necrosis factor receptor superfamily, member 1b	1.85917
108154	Adamts6	a disintegrin-like and metallopeptidase (reprolysin type) with thrombospondin type 1 motif, 6	1.85898
20811	Srms	src-related kinase lacking C-terminal regulatory tyrosine and N-terminal myristylation sites	1.84107
12827	Col4a2	collagen, type IV, alpha 2	1.84033
71310	Tbc1d9	TBC1 domain family, member 9	1.83525
171285	Havcr2	hepatitis A virus cellular receptor 2	1.8338
319765	Igf2bp2	insulin-like growth factor 2 mRNA binding protein 2	1.83078
100504464	E230016K23Rik	RIKEN cDNA E230016K23 gene	1.82729
18452	P4ha2	procollagen-proline, 2-oxoglutarate 4-dioxygenase (proline 4-hydroxylase), alpha II polypeptide	1.81948
17130	Smad6	SMAD family member 6	1.81655
11838	Arc	activity regulated cytoskeletal-associated protein	1.81502
66720	Klhl10	kelch-like 10	1.8117
66859	Slc16a9	solute carrier family 16 (monocarboxylic acid transporters), member 9	1.8117
74121	Acoxl	acyl-Coenzyme A oxidase-like	1.8117
17869	Myc	myelocytomatosis oncogene	1.80608
13730	Emp1	epithelial membrane protein 1	1.79794
18791	Plat	plasminogen activator, tissue	1.79752
77036	1700109H08Rik	RIKEN cDNA 1700109H08 gene	1.78522
55932	Gbp3	guanylate binding protein 3	1.77849
15002	H2-Ob	histocompatibility 2, O region beta locus	1.76399
381983	Lmtk3	lemur tyrosine kinase 3	1.76273
13612	Edil3	EGF-like repeats and discoidin I-like domains 3	1.76156
20530	Slc31a2	solute carrier family 31, member 2	1.75734
20348	Sema3c	sema domain, immunoglobulin domain (Ig), short basic domain, secreted, (semaphorin) 3C	1.75685
16177	Il1r1	interleukin 1 receptor, type I	1.74872
106861	Abhd3	abhydrolase domain containing 3	1.74872
245650	Gucy2f	guanylate cyclase 2f	1.74872
380863	Tmem171	transmembrane protein 171	1.74497
18208	Ntn1	netrin 1	1.74178
226409	Zranb3	zinc finger, RAN-binding domain containing 3	1.74138
15205	Hes1	hairy and enhancer of split 1 (Drosophila)	1.73491
74645	Fam46c	family with sequence similarity 46, member C	1.73438
382018	Unc13a	unc-13 homolog A (C. elegans)	1.72352
56448	Cyp2d22	cytochrome P450, family 2, subfamily d, polypeptide 22	1.72234
78753	Lipm	lipase, family member M	1.71768
54199	Ccrl2	chemokine (C-C motif) receptor-like 2	1.71663
73721	1110017D15Rik	RIKEN cDNA 1110017D15 gene	1.71461
102075	Plekhg4	pleckstrin homology domain containing, family G (with RhoGef domain) member 4	1.71376
66643	Lix1	limb and CNS expressed 1	1.70745
69788	1600023N17Rik	RIKEN cDNA 1600023N17 gene	1.70361
12818	Col14a1	collagen, type XIV, alpha 1	1.69778
12994	Csn3	casein kappa	1.693
81879	Tfcp2l1	transcription factor CP2-like 1	1.68811
15497	Hsd3b6	hydroxy-delta-5-steroid dehydrogenase, 3 beta- and steroid delta-isomerase 6	1.68291
16447	Ivl	involucrin	1.68291
19649	Robo3	roundabout guidance receptor 3	1.68291
20197	S100a3	S100 calcium binding protein A3	1.68291
54698	Crtam	cytotoxic and regulatory T cell molecule	1.68291
73449	1700066B19Rik	RIKEN cDNA 1700066B19 gene	1.68291
239337	Adamts12	a disintegrin-like and metallopeptidase (reprolysin type) with thrombospondin type 1 motif, 12	1.68291
268297	Scml4	sex comb on midleg-like 4 (Drosophila)	1.68291
72000	Lmntd2	lamin tail domain containing 2	1.68266
239217	Kctd12	potassium channel tetramerisation domain containing 12	1.67024
13537	Dusp2	dual specificity phosphatase 2	1.67008
18550	Furin	furin (paired basic amino acid cleaving enzyme)	1.66205
381823	Apold1	apolipoprotein L domain containing 1	1.66097
68777	Tmem53	transmembrane protein 53	1.6593
18792	Plau	plasminogen activator, urokinase	1.65052
104885	Tmem179	transmembrane protein 179	1.64817
12047	Bcl2a1d	B cell leukemia/lymphoma 2 related protein A1d	1.64772
17907	Mylpf	myosin light chain, phosphorylatable, fast skeletal muscle	1.64731
381835	Sbk3	SH3 domain binding kinase family, member 3	1.64565
26366	Ceacam10	carcinoembryonic antigen-related cell adhesion molecule 10	1.63035
12297	Cacnb3	calcium channel, voltage-dependent, beta 3 subunit	1.62953
57814	Kcne4	potassium voltage-gated channel, Isk-related subfamily, gene 4	1.62405
13039	Ctsl	cathepsin L	1.62219
103844	Inca1	inhibitor of CDK, cyclin A1 interacting protein 1	1.62019
381269	Mreg	melanoregulin	1.61435
14726	Pdpn	podoplanin	1.614
16623	Klk1b1	kallikrein 1-related peptidase b1	1.614
22413	Wnt2	wingless-type MMTV integration site family, member 2	1.614
75495	Morn5	MORN repeat containing 5	1.614
94227	Pi15	peptidase inhibitor 15	1.614
241134	Nyap2	neuronal tyrosine-phophorylated phosphoinositide 3-kinase adaptor 2	1.614
353237	Pcdhac2	protocadherin alpha subfamily C, 2	1.614
19024	Ppfibp2	PTPRF interacting protein, binding protein 2 (liprin beta 2)	1.60622
14221	Fjx1	four jointed box 1 (Drosophila)	1.6052
52428	Rhpn2	rhophilin, Rho GTPase binding protein 2	1.59724
109332	Cdcp1	CUB domain containing protein 1	1.59724
241197	Serpinb10	serine (or cysteine) peptidase inhibitor, clade B (ovalbumin), member 10	1.59472
626870	Gm11992	predicted gene 11992	1.58768
12298	Cacnb4	calcium channel, voltage-dependent, beta 4 subunit	1.58723
103406	Zfr2	zinc finger RNA binding protein 2	1.58503
100039684	5031434O11Rik	RIKEN cDNA 5031434O11 gene	1.57584
320225	Catsperg1	catsper channel auxiliary subunit gamma 1	1.56479
18715	Pim2	proviral integration site 2	1.55997
70162	Hk1os	hexokinase 1, opposite strand	1.55965
13038	Ctsk	cathepsin K	1.55748
99586	Dpyd	dihydropyrimidine dehydrogenase	1.55426
619313	I730030J21Rik	RIKEN cDNA I730030J21 gene	1.55249
67330	1700047M11Rik	RIKEN cDNA 1700047M11 gene	1.54166
79196	Osbpl5	oxysterol binding protein-like 5	1.54166
231253	9130230L23Rik	RIKEN cDNA 9130230L23 gene	1.54166
100503434	Gm19689	predicted gene, 19689	1.54166
677884	Pakap	paralemmin A kinase anchor protein	1.54164
100040049	1810010D01Rik	RIKEN cDNA 1810010D01 gene	1.53752
17974	Nck2	non-catalytic region of tyrosine kinase adaptor protein 2	1.53186
14630	Gclm	glutamate-cysteine ligase, modifier subunit	1.5311
236312	Pyhin1	pyrin and HIN domain family, member 1	1.53084
68235	Mturn	maturin, neural progenitor differentiation regulator homolog (Xenopus)	1.52995
75578	Fggy	FGGY carbohydrate kinase domain containing	1.52722
97130	C77080	expressed sequence C77080	1.52341
71186	4933417D19Rik	RIKEN cDNA 4933417D19 gene	1.52297
18035	Nfkbia	nuclear factor of kappa light polypeptide gene enhancer in B cells inhibitor, alpha	1.51946
50782	Rgs11	regulator of G-protein signaling 11	1.51852
69987	Spaca9	sperm acrosome associated 9	1.51805
75555	1700020D05Rik	RIKEN cDNA 1700020D05 gene	1.50899
72169	Trim29	tripartite motif-containing 29	1.50623
85031	Pla1a	phospholipase A1 member A	1.50394
241694	Ralgapa2	Ral GTPase activating protein, alpha subunit 2 (catalytic)	1.49694
18605	Enpp1	ectonucleotide pyrophosphatase/phosphodiesterase 1	1.49445
71962	Gatsl3	GATS protein-like 3	1.49412
19418	Rasgrf2	RAS protein-specific guanine nucleotide-releasing factor 2	1.4897
243300	Nyap1	neuronal tyrosine-phosphorylated phosphoinositide 3-kinase adaptor 1	1.48338
13139	Dgka	diacylglycerol kinase, alpha	1.48148
66597	Trim13	tripartite motif-containing 13	1.47309
12990	Csn1s1	casein alpha s1	1.46554
76905	Lrg1	leucine-rich alpha-2-glycoprotein 1	1.46554
109575	Tbx10	T-box 10	1.46554
229933	Clca2	chloride channel accessory 2	1.46554
245038	Dclk3	doublecortin-like kinase 3	1.46554
19300	Abcd4	ATP-binding cassette, sub-family D (ALD), member 4	1.46458
11801	Cd5l	CD5 antigen-like	1.46081
20525	Slc2a1	solute carrier family 2 (facilitated glucose transporter), member 1	1.45743
100861753	Gm21188	predicted gene, 21188	1.45623
13885	Esd	esterase D/formylglutathione hydrolase	1.45404
12176	Bnip3	BCL2/adenovirus E1B interacting protein 3	1.45374
102941	B630019K06Rik	RIKEN cDNA B630019K06 gene	1.44442
54683	Prdx5	peroxiredoxin 5	1.43309
16399	Itga2b	integrin alpha 2b	1.43294
16499	Kcnab3	potassium voltage-gated channel, shaker-related subfamily, beta member 3	1.43245
107607	Nod1	nucleotide-binding oligomerization domain containing 1	1.43
230779	Serinc2	serine incorporator 2	1.42664
14268	Fn1	fibronectin 1	1.4256
18645	Pfn2	profilin 2	1.41506
18578	Pde4b	phosphodiesterase 4B, cAMP specific	1.40882
104009	Qsox1	quiescin Q6 sulfhydryl oxidase 1	1.4071
66214	Rgcc	regulator of cell cycle	1.40705
211652	Wwc1	WW, C2 and coiled-coil domain containing 1	1.40705
24063	Spry1	sprouty homolog 1 (Drosophila)	1.40139
26568	Slc27a3	solute carrier family 27 (fatty acid transporter), member 3	1.39548
11936	Fxyd2	FXYD domain-containing ion transport regulator 2	1.39511
11475	Acta2	actin, alpha 2, smooth muscle, aorta	1.39441
68178	Cgnl1	cingulin-like 1	1.39275
17472	Gbp4	guanylate binding protein 4	1.38956
12495	Entpd1	ectonucleoside triphosphate diphosphohydrolase 1	1.38941
380921	Dgkh	diacylglycerol kinase, eta	1.38792
27389	Dusp13	dual specificity phosphatase 13	1.38764
18451	P4ha1	procollagen-proline, 2-oxoglutarate 4-dioxygenase (proline 4-hydroxylase), alpha 1 polypeptide	1.38755
18413	Osm	oncostatin M	1.38663
12506	Cd48	CD48 antigen	1.38523
16688	Krt6b	keratin 6B	1.38523
18671	Abcb1a	ATP-binding cassette, sub-family B (MDR/TAP), member 1A	1.38523
20273	Scn8a	sodium channel, voltage-gated, type VIII, alpha	1.38523
52372	D6Ertd527e	DNA segment, Chr 6, ERATO Doi 527, expressed	1.38523
66425	Pcp4l1	Purkinje cell protein 4-like 1	1.38523
170711	Otud7a	OTU domain containing 7A	1.38523
252864	Dusp15	dual specificity phosphatase-like 15	1.38523
380977	A330009N23Rik	RIKEN cDNA A330009N23 gene	1.38523
100502745	2900009J06Rik	RIKEN cDNA 2900009J06 gene	1.38523
68487	Tmem140	transmembrane protein 140	1.3844
263803	Pkn3	protein kinase N3	1.38052
317677	C1s2	complement component 1, s subcomponent 2	1.37621
442827	Rab44	RAB44, member RAS oncogene family	1.3736
71409	Fmnl2	formin-like 2	1.37274
17064	Cd93	CD93 antigen	1.37005
194590	Reps2	RALBP1 associated Eps domain containing protein 2	1.36945
66151	Prr13	proline rich 13	1.36825
233115	Dpy19l3	dpy-19-like 3 (C. elegans)	1.36648
107589	Mylk	myosin, light polypeptide kinase	1.36627
105734727	Emc8-1190005i06rik	Emc8-1190005I06Rik readthrough	1.3649
243362	Stard13	StAR-related lipid transfer (START) domain containing 13	1.36131
70772	Ggnbp1	gametogenetin binding protein 1	1.34277
19009	Pou6f1	POU domain, class 6, transcription factor 1	1.34056
75234	Rnf19b	ring finger protein 19B	1.34055
14102	Fas	Fas (TNF receptor superfamily member 6)	1.33751
69707	Iqcg	IQ motif containing G	1.33232
244886	Tmem266	transmembrane protein 266	1.32525
76787	Ppfia3	protein tyrosine phosphatase, receptor type, f polypeptide (PTPRF), interacting protein (liprin), alpha 3	1.32284
66548	Adamtsl5	ADAMTS-like 5	1.32196
20408	Sh3gl3	SH3-domain GRB2-like 3	1.31925
320485	B230312C02Rik	RIKEN cDNA B230312C02 gene	1.31594
107372	C030016D13Rik	RIKEN cDNA C030016D13 gene	1.31025
73656	Ms4a6c	membrane-spanning 4-domains, subfamily A, member 6C	1.30651
13731	Emp2	epithelial membrane protein 2	1.30286
11501	Adam8	a disintegrin and metallopeptidase domain 8	1.30195
13067	Cyct	cytochrome c, testis	1.30024
13639	Efna4	ephrin A4	1.30024
15464	Hrc	histidine rich calcium binding protein	1.30024
20753	Sprr1a	small proline-rich protein 1A	1.30024
210940	4931408C20Rik	RIKEN cDNA 4931408C20 gene	1.30024
214105	Sox30	SRY (sex determining region Y)-box 30	1.30024
57911	Gsdma	gasdermin A	1.30023
75695	Rilpl1	Rab interacting lysosomal protein-like 1	1.30023
14276	Folr2	folate receptor 2 (fetal)	1.30003
16421	Itgb7	integrin beta 7	1.29201
100043147	Gm4262	predicted gene 4262	1.29158
14462	Gata3	GATA binding protein 3	1.28976
21912	Tspan7	tetraspanin 7	1.28091
216856	Nlgn2	neuroligin 2	1.28079
12795	Plk3	polo-like kinase 3	1.27998
71887	Ppm1j	protein phosphatase 1J	1.27747
103175	D630029K05Rik	RIKEN cDNA D630029K05 gene	1.27657
260299	Cadm4	cell adhesion molecule 4	1.27479
14026	Evl	Ena-vasodilator stimulated phosphoprotein	1.27448
79201	Tnfrsf23	tumor necrosis factor receptor superfamily, member 23	1.27239
69721	Nkiras1	NFKB inhibitor interacting Ras-like protein 1	1.26627
231991	Creb5	cAMP responsive element binding protein 5	1.26618
217119	Xylt2	xylosyltransferase II	1.26501
18081	Ninj1	ninjurin 1	1.26054
50997	Mpp2	membrane protein, palmitoylated 2 (MAGUK p55 subfamily member 2)	1.25521
19332	Rab20	RAB20, member RAS oncogene family	1.25402
14748	Gpr3	G-protein coupled receptor 3	1.24934
22066	Trpc4	transient receptor potential cation channel, subfamily C, member 4	1.24889
433182	Eno1b	enolase 1B, retrotransposed	1.24802
17319	Mif	macrophage migration inhibitory factor	1.24461
225392	Rell2	RELT-like 2	1.23851
72282	1810062G17Rik	RIKEN cDNA 1810062G17 gene	1.23759
116701	Fgfrl1	fibroblast growth factor receptor-like 1	1.2374
70350	Basp1	brain abundant, membrane attached signal protein 1	1.2342
56434	Tspan3	tetraspanin 3	1.23131
192657	Ell2	elongation factor RNA polymerase II 2	1.23003
12983	Csf2rb	colony stimulating factor 2 receptor, beta, low-affinity (granulocyte-macrophage)	1.22214
100502950	Gm3336	predicted gene 3336	1.21718
16449	Jag1	jagged 1	1.21707
72027	Slc39a4	solute carrier family 39 (zinc transporter), member 4	1.21615
102634812	LOC102634812	ribosomal protein L39 pseudogene	1.2115
12835	Col6a3	collagen, type VI, alpha 3	1.21004
14025	Bcl11a	B cell CLL/lymphoma 11A (zinc finger protein)	1.21004
20342	Selenbp2	selenium binding protein 2	1.21004
26549	Itgb1bp2	integrin beta 1 binding protein 2	1.21004
53418	B4galt2	UDP-Gal:betaGlcNAc beta 1,4- galactosyltransferase, polypeptide 2	1.21004
71841	Tcp11x2	t-complex 11 family, X-linked 2	1.21004
73167	Arhgap8	Rho GTPase activating protein 8	1.21004
75820	Wdr64	WD repeat domain 64	1.21004
76854	Gper1	G protein-coupled estrogen receptor 1	1.21004
103967	Dnm3	dynamin 3	1.21004
104174	Gldc	glycine decarboxylase	1.21004
109052	Krt75	keratin 75	1.21004
231633	Tmem119	transmembrane protein 119	1.21004
237759	Col23a1	collagen, type XXIII, alpha 1	1.21004
245026	Col6a6	collagen, type VI, alpha 6	1.21004
100504375	Gm15880	predicted gene 15880	1.21004
67739	Slc48a1	solute carrier family 48 (heme transporter), member 1	1.20826
18984	Por	P450 (cytochrome) oxidoreductase	1.20285
15486	Hsd17b2	hydroxysteroid (17-beta) dehydrogenase 2	1.19996
18477	Prdx1	peroxiredoxin 1	1.19751
107449	Unc5b	unc-5 netrin receptor B	1.19597
11796	Birc3	baculoviral IAP repeat-containing 3	1.19486
233424	Tmc3	transmembrane channel-like gene family 3	1.19477
20612	Siglec1	sialic acid binding Ig-like lectin 1, sialoadhesin	1.19205
76072	Rnf183	ring finger protein 183	1.18937
14635	Galk1	galactokinase 1	1.18899
11861	Arl4a	ADP-ribosylation factor-like 4A	1.1885
17909	Myo10	myosin X	1.18476
102103	Mtus1	mitochondrial tumor suppressor 1	1.1845
17304	Mfge8	milk fat globule-EGF factor 8 protein	1.183
15939	Ier5	immediate early response 5	1.18195
15898	Icam5	intercellular adhesion molecule 5, telencephalin	1.18011
140557	Smc1b	structural maintenance of chromosomes 1B	1.18011
433809	Rnf207	ring finger protein 207	1.18011
26432	Plod2	procollagen lysine, 2-oxoglutarate 5-dioxygenase 2	1.17813
13400	Dmpk	dystrophia myotonica-protein kinase	1.17511
21929	Tnfaip3	tumor necrosis factor, alpha-induced protein 3	1.17289
104252	Cdc42ep2	CDC42 effector protein (Rho GTPase binding) 2	1.17022
408059	BC049352	cDNA sequence BC049352	1.16275
269346	Slc28a2	solute carrier family 28 (sodium-coupled nucleoside transporter), member 2	1.15827
242669	Azin2	antizyme inhibitor 2	1.15672
212285	Arap2	ArfGAP with RhoGAP domain, ankyrin repeat and PH domain 2	1.15572
65086	Lpar3	lysophosphatidic acid receptor 3	1.15562
319711	E230029C05Rik	RIKEN cDNA E230029C05 gene	1.15562
73072	Prr36	proline rich 36	1.15498
52668	Ifi27	interferon, alpha-inducible protein 27	1.15257
22337	Vdr	vitamin D receptor	1.1492
12226	Btg1	B cell translocation gene 1, anti-proliferative	1.14911
19250	Ptpn14	protein tyrosine phosphatase, non-receptor type 14	1.1491
216190	Appl2	adaptor protein, phosphotyrosine interaction, PH domain and leucine zipper containing 2	1.14662
54159	Rnase2b	ribonuclease, RNase A family, 2B (liver, eosinophil-derived neurotoxin)	1.14424
320046	F730043M19Rik	RIKEN cDNA F730043M19 gene	1.14332
330277	Fam71f1	family with sequence similarity 71, member F1	1.14258
329421	Myo3b	myosin IIIB	1.13967
319487	A230028O05Rik	RIKEN cDNA A230028O05 gene	1.13961
20266	Scn1b	sodium channel, voltage-gated, type I, beta	1.13844
14809	Grik5	glutamate receptor, ionotropic, kainate 5 (gamma 2)	1.13703
11576	Afp	alpha fetoprotein	1.13435
227120	Plcl1	phospholipase C-like 1	1.13412
16560	Kif1a	kinesin family member 1A	1.13097
21824	Thbd	thrombomodulin	1.1278
320111	Prr18	proline rich 18	1.12734
229488	Fam160a1	family with sequence similarity 160, member A1	1.12663
227326	Gpr55	G protein-coupled receptor 55	1.12584
217306	Cd300e	CD300E molecule	1.12139
12856	Cox17	cytochrome c oxidase assembly protein 17	1.11755
329977	Fhad1	forkhead-associated (FHA) phosphopeptide binding domain 1	1.11655
282619	Sbsn	suprabasin	1.1144
12822	Col18a1	collagen, type XVIII, alpha 1	1.11392
16768	Lag3	lymphocyte-activation gene 3	1.11392
68265	Iqcf3	IQ motif containing F3	1.11392
69318	1700007K09Rik	RIKEN cDNA 1700007K09 gene	1.11392
77609	Ccdc151	coiled-coil domain containing 151	1.11392
108116	Slco3a1	solute carrier organic anion transporter family, member 3a1	1.11392
214301	Crygn	crystallin, gamma N	1.11392
402734	C730036E19Rik	RIKEN cDNA C730036E19 gene	1.11392
26448	Mok	MOK protein kinase	1.11201
21939	Cd40	CD40 antigen	1.1052
215418	Csrnp1	cysteine-serine-rich nuclear protein 1	1.103
244144	Usp35	ubiquitin specific peptidase 35	1.10233
74032	Sdr42e1	short chain dehydrogenase/reductase family 42E, member 1	1.10145
58185	Rsad2	radical S-adenosyl methionine domain containing 2	1.10021
20713	Serpini1	serine (or cysteine) peptidase inhibitor, clade I, member 1	1.09998
100040339	Gm2721	predicted gene 2721	1.09693
56772	Mllt11	myeloid/lymphoid or mixed-lineage leukemia; translocated to, 11	1.09653
13836	Epha2	Eph receptor A2	1.09113
74843	Mss51	MSS51 mitochondrial translational activator	1.08801
60527	Fads3	fatty acid desaturase 3	1.08453
68774	Ms4a6d	membrane-spanning 4-domains, subfamily A, member 6D	1.08131
19241	Tmsb4x	thymosin, beta 4, X chromosome	1.07971
72190	2510009E07Rik	RIKEN cDNA 2510009E07 gene	1.0758
72289	Malat1	metastasis associated lung adenocarcinoma transcript 1 (non-coding RNA)	1.07443
19212	Pter	phosphotriesterase related	1.07137
12051	Bcl3	B cell leukemia/lymphoma 3	1.06112
244237	Tnfrsf26	tumor necrosis factor receptor superfamily, member 26	1.05724
16782	Lamc2	laminin, gamma 2	1.05571
22342	Lin7b	lin-7 homolog B (C. elegans)	1.05345
22165	Txk	TXK tyrosine kinase	1.04965
68808	1110046J04Rik	RIKEN cDNA 1110046J04 gene	1.04928
56490	Zbtb20	zinc finger and BTB domain containing 20	1.04724
259300	Ehd2	EH-domain containing 2	1.04367
69288	Rhobtb1	Rho-related BTB domain containing 1	1.04289
16613	Klk1b11	kallikrein 1-related peptidase b11	1.04081
76972	Snhg20	small nucleolar RNA host gene 20	1.0384
244859	Ankk1	ankyrin repeat and kinase domain containing 1	1.03528
67331	Atp8b3	ATPase, class I, type 8B, member 3	1.03523
329278	Tnn	tenascin N	1.03523
73750	Whrn	whirlin	1.03505
327957	Scimp	SLP adaptor and CSK interacting membrane protein	1.03272
228608	Smox	spermine oxidase	1.02962
14468	Gbp2b	guanylate binding protein 2b	1.02934
65221	Slc15a3	solute carrier family 15, member 3	1.02846
83554	Fstl3	follistatin-like 3	1.02603
73144	3110039I08Rik	RIKEN cDNA 3110039I08 gene	1.02602
67859	Cysrt1	cysteine rich tail 1	1.02541
326623	Tnfsf15	tumor necrosis factor (ligand) superfamily, member 15	1.02143
67320	Iqcf4	IQ motif containing F4	1.0199
71583	9130008F23Rik	RIKEN cDNA 9130008F23 gene	1.01671
78771	Mctp1	multiple C2 domains, transmembrane 1	1.01664
100043580	Gm4532	predicted gene 4532	1.01622
74747	Ddit4	DNA-damage-inducible transcript 4	1.016
13170	Dbp	D site albumin promoter binding protein	1.01511
74076	4933406C10Rik	RIKEN cDNA 4933406C10 gene	1.0148
20442	St3gal1	ST3 beta-galactoside alpha-2,3-sialyltransferase 1	1.01262
23961	Oas1b	2'-5' oligoadenylate synthetase 1B	1.01131
13206	Ddx4	DEAD (Asp-Glu-Ala-Asp) box polypeptide 4	1.01105
14062	F2r	coagulation factor II (thrombin) receptor	1.01105
14864	Gstm3	glutathione S-transferase, mu 3	1.01105
14962	Cfb	complement factor B	1.01105
16416	Itgb3	integrin beta 3	1.01105
16763	Lad1	ladinin	1.01105
18214	Ddr2	discoidin domain receptor family, member 2	1.01105
20355	Sema4f	sema domain, immunoglobulin domain (Ig), TM domain, and short cytoplasmic domain	1.01105
54120	Gipc2	GIPC PDZ domain containing family, member 2	1.01105
68386	0610039K10Rik	RIKEN cDNA 0610039K10 gene	1.01105
68632	Myct1	myc target 1	1.01105
80893	Tmprss5	transmembrane protease, serine 5 (spinesin)	1.01105
207686	Cfap69	cilia and flagella associated protein 69	1.01105
231699	Oas1e	2'-5' oligoadenylate synthetase 1E	1.01105
233733	Galnt18	UDP-N-acetyl-alpha-D-galactosamine:polypeptide N-acetylgalactosaminyltransferase 18	1.01105
100042314	Gm10639	predicted gene 10639	1.01105
100503041	Pdzd7	PDZ domain containing 7	1.01105
20130	Rras	related RAS viral (r-ras) oncogene	1.00976
68480	Card19	caspase recruitment domain family, member 19	1.00975
329554	Gm826	predicted gene 826	1.00359
192656	Ripk2	receptor (TNFRSF)-interacting serine-threonine kinase 2	1.00263
11833	Aqp8	aquaporin 8	0.99665
14325	Ftl1	ferritin light polypeptide 1	0.994845
99696	Ankrd50	ankyrin repeat domain 50	0.98882
83430	Il23a	interleukin 23, alpha subunit p19	0.988507
58223	Mmp19	matrix metallopeptidase 19	0.986162
67236	Cinp	cyclin-dependent kinase 2 interacting protein	0.985708
229900	Gbp7	guanylate binding protein 7	0.98427
106522	Pkdcc	protein kinase domain containing, cytoplasmic	0.983919
12724	Clcn2	chloride channel, voltage-sensitive 2	0.982216
20229	Sat1	spermidine/spermine N1-acetyl transferase 1	0.97908
20964	Syn1	synapsin I	0.977177
52585	Dhrs1	dehydrogenase/reductase (SDR family) member 1	0.974414
56715	Rabgef1	RAB guanine nucleotide exchange factor (GEF) 1	0.972938
50789	Fbxl3	F-box and leucine-rich repeat protein 3	0.972562
16578	Kif9	kinesin family member 9	0.97125
100503272	Gm11423	predicted gene 11423	0.970737
100616095	Snhg18	small nucleolar RNA host gene 18	0.968134
75131	4930512J16Rik	RIKEN cDNA 4930512J16 gene	0.963498
23985	Slc26a4	solute carrier family 26, member 4	0.963158
619288	Fam71a	family with sequence similarity 71, member A	0.963158
74052	Ttc21a	tetratricopeptide repeat domain 21A	0.962998
67951	Tubb6	tubulin, beta 6 class V	0.962961
72395	2610028E06Rik	RIKEN cDNA 2610028E06 gene	0.962444
11758	Prdx6	peroxiredoxin 6	0.959379
330627	Trim66	tripartite motif-containing 66	0.959099
12140	Fabp7	fatty acid binding protein 7, brain	0.957143
114602	Zmynd10	zinc finger, MYND domain containing 10	0.957143
19012	Plpp1	phospholipid phosphatase 1	0.953537
16004	Igf2r	insulin-like growth factor 2 receptor	0.951679
12457	Noct	nocturnin	0.949916
320626	9230105E05Rik	RIKEN cDNA 9230105E05 gene	0.946576
223864	Rapgef3	Rap guanine nucleotide exchange factor (GEF) 3	0.94485
22420	Wnt6	wingless-type MMTV integration site family, member 6	0.942627
60425	Doc2g	double C2, gamma	0.94057
14085	Fah	fumarylacetoacetate hydrolase	0.939989
100043489	1300002E11Rik	RIKEN cDNA 1300002E11 gene	0.937852
27416	Abcc5	ATP-binding cassette, sub-family C (CFTR/MRP), member 5	0.937398
83885	Slc25a2	solute carrier family 25 (mitochondrial carrier, ornithine transporter) member 2	0.937141
319482	9530053A07Rik	RIKEN cDNA 9530053A07 gene	0.936773
13599	Ecel1	endothelin converting enzyme-like 1	0.935649
277692	Rps19-ps3	ribosomal protein S19, pseudogene 3	0.932672
12759	Clu	clusterin	0.93165
12507	Cd5	CD5 antigen	0.931226
18952	Sept4	septin 4	0.931124
27279	Tnfrsf12a	tumor necrosis factor receptor superfamily, member 12a	0.92925
17131	Smad7	SMAD family member 7	0.927357
78330	Ndufv3	NADH dehydrogenase (ubiquinone) flavoprotein 3	0.926224
210719	Mkx	mohawk homeobox	0.925428
13806	Eno1	enolase 1, alpha non-neuron	0.920435
233016	Blvrb	biliverdin reductase B (flavin reductase (NADPH))	0.915977
277973	Slc9a5	solute carrier family 9 (sodium/hydrogen exchanger), member 5	0.915655
74476	4933439C10Rik	RIKEN cDNA 4933439C10 gene	0.914709
75480	1700003F12Rik	RIKEN cDNA 1700003F12 gene	0.914336
63953	Dusp10	dual specificity phosphatase 10	0.912443
67752	Ppp1r32	protein phosphatase 1, regulatory subunit 32	0.908119
14871	Gstt1	glutathione S-transferase, theta 1	0.908063
16592	Fabp5	fatty acid binding protein 5, epidermal	0.906481
19285	Ptrf	polymerase I and transcript release factor	0.905804
19273	Ptpru	protein tyrosine phosphatase, receptor type, U	0.905709
319786	B930059L03Rik	RIKEN cDNA B930059L03 gene	0.905002
11787	Apbb2	amyloid beta (A4) precursor protein-binding, family B, member 2	0.902711
230863	Sh2d5	SH2 domain containing 5	0.901287
12796	Camp	cathelicidin antimicrobial peptide	0.900453
12826	Col4a1	collagen, type IV, alpha 1	0.900453
14825	Cxcl1	chemokine (C-X-C motif) ligand 1	0.900453
18406	Orm2	orosomucoid 2	0.900453
19132	Prph	peripherin	0.900453
20969	Sdc1	syndecan 1	0.900453
22227	Ucp1	uncoupling protein 1 (mitochondrial, proton carrier)	0.900453
23993	Klk7	kallikrein related-peptidase 7 (chymotryptic, stratum corneum)	0.900453
27218	Slamf1	signaling lymphocytic activation molecule family member 1	0.900453
73376	Tex33	testis expressed 33	0.900453
77569	Limch1	LIM and calponin homology domains 1	0.900453
93726	Rnase2a	ribonuclease, RNase A family, 2A (liver, eosinophil-derived neurotoxin)	0.900453
99709	Clca4b	chloride channel accessory 4B	0.900453
320997	Cyp4f39	cytochrome P450, family 4, subfamily f, polypeptide 39	0.900453
433492	Bpifb9b	BPI fold containing family B, member 9B	0.900453
19302	Pex2	peroxisomal biogenesis factor 2	0.899733
231655	Oasl1	2'-5' oligoadenylate synthetase-like 1	0.899613
74614	Ocstamp	osteoclast stimulatory transmembrane protein	0.897473
108927	Lhfp	lipoma HMGIC fusion partner	0.897473
100732	Mapre3	microtubule-associated protein, RP/EB family, member 3	0.896708
223775	Pim3	proviral integration site 3	0.895617
73835	Ifitm5	interferon induced transmembrane protein 5	0.894477
665931	Rplp2-ps1	ribosomal protein, large P2, pseudogene 1	0.893821
243382	Ppm1k	protein phosphatase 1K (PP2C domain containing)	0.89192
108767	Pnrc1	proline-rich nuclear receptor coactivator 1	0.890107
226970	Arhgef4	Rho guanine nucleotide exchange factor (GEF) 4	0.890097
16581	Kifc2	kinesin family member C2	0.887503
68427	Slc39a13	solute carrier family 39 (metal ion transporter), member 13	0.883763
67800	Dgat2	diacylglycerol O-acyltransferase 2	0.881424
319955	Ercc6	excision repair cross-complementing rodent repair deficiency, complementation group 6	0.881391
12608	Cebpb	CCAAT/enhancer binding protein (C/EBP), beta	0.880754
71901	Fam219a	family with sequence similarity 219, member A	0.877016
94040	Clmn	calmin	0.876682
16476	Jun	jun proto-oncogene	0.876542
171508	Creld1	cysteine-rich with EGF-like domains 1	0.876256
66961	Neat1	nuclear paraspeckle assembly transcript 1 (non-protein coding)	0.875781
235631	Prss50	protease, serine 50	0.875273
68010	Bambi	BMP and activin membrane-bound inhibitor	0.874613
380728	Kcnh4	potassium voltage-gated channel, subfamily H (eag-related), member 4	0.874613
56441	Nat6	N-acetyltransferase 6	0.8727
216197	Ckap4	cytoskeleton-associated protein 4	0.872159
244183	Trim30b	tripartite motif-containing 30B	0.865126
353156	Egfl7	EGF-like domain 7	0.865126
104886	Rab15	RAB15, member RAS oncogene family	0.862278
71973	Rbpms2	RNA binding protein with multiple splicing 2	0.861906
20750	Spp1	secreted phosphoprotein 1	0.861097
192187	Stab1	stabilin 1	0.859915
80859	Nfkbiz	nuclear factor of kappa light polypeptide gene enhancer in B cells inhibitor, zeta	0.858093
66329	Susd3	sushi domain containing 3	0.854553
231997	Fkbp14	FK506 binding protein 14	0.854378
71296	Crnde	colorectal neoplasia differentially expressed (non-protein coding)	0.853213
18712	Pim1	proviral integration site 1	0.851716
76650	Srxn1	sulfiredoxin 1 homolog (S. cerevisiae)	0.851045
384009	Glipr2	GLI pathogenesis-related 2	0.849896
11717	Ampd3	adenosine monophosphate deaminase 3	0.849103
101497	Plekhg2	pleckstrin homology domain containing, family G (with RhoGef domain) member 2	0.848728
66168	Grina	glutamate receptor, ionotropic, N-methyl D-aspartate-associated protein 1 (glutamate binding)	0.847563
71865	Fbxo30	F-box protein 30	0.847118
227737	Fam129b	family with sequence similarity 129, member B	0.836775
16403	Itga6	integrin alpha 6	0.834242
223453	Dap	death-associated protein	0.833804
231986	Jazf1	JAZF zinc finger 1	0.833653
67528	Nudt7	nudix (nucleoside diphosphate linked moiety X)-type motif 7	0.833153
18784	Pla2g5	phospholipase A2, group V	0.832527
23921	Sh2b2	SH2B adaptor protein 2	0.832472
11482	Acvrl1	activin A receptor, type II-like 1	0.831191
231830	Micall2	MICAL-like 2	0.829818
629378	Dact3	dishevelled-binding antagonist of beta-catenin 3	0.828789
73296	Rhobtb3	Rho-related BTB domain containing 3	0.828715
84653	Hes7	hairy and enhancer of split 7 (Drosophila)	0.828715
109019	Nabp1	nucleic acid binding protein 1	0.828156
16795	Large	like-glycosyltransferase	0.827845
232560	Caprin2	caprin family member 2	0.825859
54393	Gabbr1	gamma-aminobutyric acid (GABA) B receptor, 1	0.824766
71242	Spata24	spermatogenesis associated 24	0.824061
22153	Tubb4a	tubulin, beta 4A class IVA	0.822054
170768	Pfkfb3	6-phosphofructo-2-kinase/fructose-2,6-biphosphatase 3	0.822017
64292	Ptges	prostaglandin E synthase	0.820132
270152	Amica1	adhesion molecule, interacts with CXADR antigen 1	0.816558
214137	Arhgap29	Rho GTPase activating protein 29	0.810335
234577	Cpne2	copine II	0.809332
19015	Ppard	peroxisome proliferator activator receptor delta	0.805515
13660	Ehd1	EH-domain containing 1	0.804536
18793	Plaur	plasminogen activator, urokinase receptor	0.803876
319586	Celf5	CUGBP, Elav-like family member 5	0.80374
330427	9330102E08Rik	RIKEN cDNA 9330102E08 gene	0.803673
69745	Pold4	polymerase (DNA-directed), delta 4	0.803572
320415	Gchfr	GTP cyclohydrolase I feedback regulator	0.80319
666899	Gm12191	predicted gene 12191	0.80319
230088	Fam214b	family with sequence similarity 214, member B	0.80246
16828	Ldha	lactate dehydrogenase A	0.800803
17155	Man1a	mannosidase 1, alpha	0.799867
68732	Lrrc16a	leucine rich repeat containing 16A	0.799122
320088	C030034L19Rik	RIKEN cDNA C030034L19 gene	0.798719
17118	Marcks	myristoylated alanine rich protein kinase C substrate	0.797509
14590	Ggh	gamma-glutamyl hydrolase	0.793762
238328	Vash1	vasohibin 1	0.792366
76100	5830454E08Rik	RIKEN cDNA 5830454E08 gene	0.792364
52857	Gramd1a	GRAM domain containing 1A	0.789471
14051	Eya4	EYA transcriptional coactivator and phosphatase 4	0.787772
72157	Pgm2	phosphoglucomutase 2	0.78648
23917	Impdh1	inosine 5'-phosphate dehydrogenase 1	0.786196
68303	Fam114a1	family with sequence similarity 114, member A1	0.782352
226352	Epb41l5	erythrocyte membrane protein band 4.1 like 5	0.780968
68355	2010204K13Rik	RIKEN cDNA 2010204K13 gene	0.780905
14261	Fmo1	flavin containing monooxygenase 1	0.780893
16510	Kcnh1	potassium voltage-gated channel, subfamily H (eag-related), member 1	0.780893
17930	Myom2	myomesin 2	0.780893
74490	Mamstr	MEF2 activating motif and SAP domain containing transcriptional regulator	0.780893
74706	4930507D05Rik	RIKEN cDNA 4930507D05 gene	0.780893
77645	Ptprtos	protein tyrosine phosphatase, receptor type T, opposite strand	0.780893
104158	Ces1d	carboxylesterase 1D	0.780893
214111	Slc24a1	solute carrier family 24 (sodium/potassium/calcium exchanger), member 1	0.780893
280287	Kiss1	KiSS-1 metastasis-suppressor	0.780893
434147	D930028M14Rik	RIKEN cDNA D930028M14 gene	0.780893
632687	March10	membrane-associated ring finger (C3HC4) 10	0.780893
228765	Sdcbp2	syndecan binding protein (syntenin) 2	0.776466
17060	Blnk	B cell linker	0.776193
100125931	Phtf1os	putative homeodomain transcription factor 1, opposite strand	0.774681
319673	9330159M07Rik	RIKEN cDNA 9330159M07 gene	0.773573
328232	Gfod1	glucose-fructose oxidoreductase domain containing 1	0.772987
11910	Atf3	activating transcription factor 3	0.7728
77619	Prelid2	PRELI domain containing 2	0.77043
11674	Aldoa	aldolase A, fructose-bisphosphate	0.763939
17076	Ly75	lymphocyte antigen 75	0.762519
240726	Slco5a1	solute carrier organic anion transporter family, member 5A1	0.761879
14862	Gstm1	glutathione S-transferase, mu 1	0.761849
16402	Itga5	integrin alpha 5 (fibronectin receptor alpha)	0.761575
26360	Angptl2	angiopoietin-like 2	0.760275
56338	Txnip	thioredoxin interacting protein	0.759698
52685	Cd300lg	CD300 molecule like family member G	0.755265
30953	Schip1	schwannomin interacting protein 1	0.754881
21389	Tbx6	T-box 6	0.753934
78408	Fam131a	family with sequence similarity 131, member A	0.749873
69310	Pacrg	PARK2 co-regulated	0.749715
242960	Fbxl5	F-box and leucine-rich repeat protein 5	0.747205
320977	A330023F24Rik	RIKEN cDNA A330023F24 gene	0.746682
24131	Ldb3	LIM domain binding 3	0.744992
170826	Ppargc1b	peroxisome proliferative activated receptor, gamma, coactivator 1 beta	0.743658
17312	Clec10a	C-type lectin domain family 10, member A	0.743418
15277	Hk2	hexokinase 2	0.740294
11596	Ager	advanced glycosylation end product-specific receptor	0.73955
72333	Palld	palladin, cytoskeletal associated protein	0.73936
12515	Cd69	CD69 antigen	0.737282
24113	Vax2	ventral anterior homeobox 2	0.734893
16168	Il15	interleukin 15	0.73487
56013	Srcin1	SRC kinase signaling inhibitor 1	0.73209
78512	3300005D01Rik	RIKEN cDNA 3300005D01 gene	0.72986
381232	Mirt1	myocardial infarction associated transcript 1	0.72978
12182	Bst1	bone marrow stromal cell antigen 1	0.726758
23792	Adam23	a disintegrin and metallopeptidase domain 23	0.723356
735288	Mir692-2	microRNA 692-2	0.719426
100124641	Mir692-3	microRNA 692-3	0.719426
622665	Ccdc17	coiled-coil domain containing 17	0.717473
56149	Grasp	GRP1 (general receptor for phosphoinositides 1)-associated scaffold protein	0.717182
268301	Sowahc	sosondowah ankyrin repeat domain family member C	0.715649
93695	Gpnmb	glycoprotein (transmembrane) nmb	0.713674
24064	Spry2	sprouty homolog 2 (Drosophila)	0.713298
109672	Cyb5a	cytochrome b5 type A (microsomal)	0.712729
103172	Chchd10	coiled-coil-helix-coiled-coil-helix domain containing 10	0.711643
268396	Sh3pxd2b	SH3 and PX domains 2B	0.711339
13346	Des	desmin	0.710534
16570	Kif3c	kinesin family member 3C	0.707495
22032	Traf4	TNF receptor associated factor 4	0.705956
14724	Gp1bb	glycoprotein Ib, beta polypeptide	0.704468
12984	Csf2rb2	colony stimulating factor 2 receptor, beta 2, low-affinity (granulocyte-macrophage)	0.7039
76798	Srrm4os	serine/arginine repetitive matrix 4, opposite strand	0.702796
107173	Gpr137	G protein-coupled receptor 137	0.702125
381353	Gm996	predicted gene 996	0.701872
18648	Pgam1	phosphoglycerate mutase 1	0.701778
215690	Nav1	neuron navigator 1	0.7012
71416	5430425K12Rik	RIKEN cDNA 5430425K12 gene	0.70113
15529	Sdc2	syndecan 2	0.700835
18429	Oxt	oxytocin	0.696419
15412	Hoxb4	homeobox B4	0.695075
56693	Crtap	cartilage associated protein	0.694312
268747	Lrrc16b	leucine rich repeat containing 16B	0.694266
234684	Lrrc29	leucine rich repeat containing 29	0.693597
66153	Fbxo36	F-box protein 36	0.691219
27762	Vwa7	von Willebrand factor A domain containing 7	0.68812
211798	Mfsd9	major facilitator superfamily domain containing 9	0.688088
75766	Dcstamp	dentrocyte expressed seven transmembrane protein	0.685735
21944	Tnfsf12	tumor necrosis factor (ligand) superfamily, member 12	0.68557
80889	Mesdc1	mesoderm development candidate 1	0.684742
66834	Acot13	acyl-CoA thioesterase 13	0.680955
71897	Lypd6b	LY6/PLAUR domain containing 6B	0.680793
72865	Cxx1c	CAAX box 1C	0.67898
217356	Tmc8	transmembrane channel-like gene family 8	0.678897
18563	Pcx	pyruvate carboxylase	0.678137
20620	Plk2	polo-like kinase 2	0.677181
80861	Dhx58	DEXH (Asp-Glu-X-His) box polypeptide 58	0.67718
68423	Ankrd13d	ankyrin repeat domain 13 family, member D	0.674627
22750	Zfp9	zinc finger protein 9	0.674127
18807	Pld3	phospholipase D family, member 3	0.673826
53357	Pla2g6	phospholipase A2, group VI	0.673539
69053	1810013L24Rik	RIKEN cDNA 1810013L24 gene	0.672842
226525	Rasal2	RAS protein activator like 2	0.670387
16511	Kcnh2	potassium voltage-gated channel, subfamily H (eag-related), member 2	0.668868
19085	Prkar1b	protein kinase, cAMP dependent regulatory, type I beta	0.668868
78603	B230216N24Rik	RIKEN cDNA B230216N24 gene	0.667616
100043911	Ppp4r1l-ps	protein phosphatase 4, regulatory subunit 1-like, pseudogene	0.666258
319720	9630028I04Rik	RIKEN cDNA 9630028I04 gene	0.664485
22003	Tpm1	tropomyosin 1, alpha	0.664472
434350	9430091E24Rik	RIKEN cDNA 9430091E24 gene	0.664432
227937	Pkp4	plakophilin 4	0.66371
622976	Gm6377	predicted gene 6377	0.662016
80904	Dtx3	deltex 3, E3 ubiquitin ligase	0.659348
17829	Muc1	mucin 1, transmembrane	0.656581
76229	Vmn2r29	vomeronasal 2, receptor 29	0.656581
319722	E330033B04Rik	RIKEN cDNA E330033B04 gene	0.655579
18132	Notch4	notch 4	0.654407
74407	Ttc25	tetratricopeptide repeat domain 25	0.654407
11303	Abca1	ATP-binding cassette, sub-family A (ABC1), member 1	0.654405
15936	Ier2	immediate early response 2	0.652978
20345	Selplg	selectin, platelet (p-selectin) ligand	0.652856
13855	Epn2	epsin 2	0.65188
234728	Cmtr2	cap methyltransferase 2	0.650937
12638	Cftr	cystic fibrosis transmembrane conductance regulator	0.65081
13142	Dao	D-amino acid oxidase	0.65081
14302	Frk	fyn-related kinase	0.65081
14632	Gli1	GLI-Kruppel family member GLI1	0.65081
16424	Itih1	inter-alpha trypsin inhibitor, heavy chain 1	0.65081
17906	Myl2	myosin, light polypeptide 2, regulatory, cardiac, slow	0.65081
18761	Prkcq	protein kinase C, theta	0.65081
18816	Serpinf2	serine (or cysteine) peptidase inhibitor, clade F, member 2	0.65081
67666	Hapln3	hyaluronan and proteoglycan link protein 3	0.65081
71071	4933412O06Rik	RIKEN cDNA 4933412O06 gene	0.65081
71233	Enkur	enkurin, TRPC channel interacting protein	0.65081
75139	Gm38397	predicted gene, 38397	0.65081
78639	1700116B05Rik	RIKEN cDNA 1700116B05 gene	0.65081
226250	Afap1l2	actin filament associated protein 1-like 2	0.65081
50706	Postn	periostin, osteoblast specific factor	0.649393
114606	Tle6	transducin-like enhancer of split 6	0.648273
269713	Clip2	CAP-GLY domain containing linker protein 2	0.646716
67103	Ptgr1	prostaglandin reductase 1	0.646689
13036	Ctsh	cathepsin H	0.646617
56615	Mgst1	microsomal glutathione S-transferase 1	0.646419
207798	Gramd1c	GRAM domain containing 1C	0.644345
80860	Ghdc	GH3 domain containing	0.64106
20195	S100a11	S100 calcium binding protein A11	0.640982
110168	Gpr18	G protein-coupled receptor 18	0.64096
77974	Rdh12	retinol dehydrogenase 12	0.639427
238130	Dock4	dedicator of cytokinesis 4	0.637869
14466	Gba	glucosidase, beta, acid	0.634966
215210	Tmem120a	transmembrane protein 120A	0.634383
19157	Cyth1	cytohesin 1	0.63214
67695	Ost4	oligosaccharyltransferase complex subunit 4 (non-catalytic)	0.631269
75605	Kdm5b	lysine (K)-specific demethylase 5B	0.630748
19339	Rab3a	RAB3A, member RAS oncogene family	0.629909
56233	Hdac7	histone deacetylase 7	0.629671
620695	Gm13889	predicted gene 13889	0.629671
75909	Vmp1	vacuole membrane protein 1	0.628527
75296	Fgfr1op	Fgfr1 oncogene partner	0.628481
72446	Prr5l	proline rich 5 like	0.628478
12289	Cacna1d	calcium channel, voltage-dependent, L type, alpha 1D subunit	0.627867
68055	Atp5s	ATP synthase, H+ transporting, mitochondrial F0 complex, subunit S	0.624855
414108	9230114K14Rik	RIKEN cDNA 9230114K14 gene	0.624744
30963	Hacd1	3-hydroxyacyl-CoA dehydratase 1	0.623574
668171	Zxda	zinc finger, X-linked, duplicated A	0.62294
105976	AU022793	expressed sequence AU022793	0.617975
20555	Slfn1	schlafen 1	0.615495
269180	Inpp4a	inositol polyphosphate-4-phosphatase, type I	0.614851
80876	Ifitm2	interferon induced transmembrane protein 2	0.613649
15473	Rida	reactive intermediate imine deaminase A homolog	0.613329
227738	Lrsam1	leucine rich repeat and sterile alpha motif containing 1	0.612931
69941	2810408I11Rik	RIKEN cDNA 2810408I11 gene	0.612318
30957	Mapk8ip3	mitogen-activated protein kinase 8 interacting protein 3	0.612116
668215	1500017E21Rik	RIKEN cDNA 1500017E21 gene	0.611217
108687	Edem2	ER degradation enhancer, mannosidase alpha-like 2	0.610464
246707	Emilin2	elastin microfibril interfacer 2	0.610139
69120	1810021B22Rik	RIKEN cDNA 1810021B22 gene	0.609049
18670	Abcb4	ATP-binding cassette, sub-family B (MDR/TAP), member 4	0.608059
66412	Arrdc4	arrestin domain containing 4	0.607692
12257	Tspo	translocator protein	0.607576
668166	Zxdb	zinc finger, X-linked, duplicated B	0.607089
65098	Zfand6	zinc finger, AN1-type domain 6	0.605585
100503583	Fsbp	fibrinogen silencer binding protein	0.605007
664883	Nova1	neuro-oncological ventral antigen 1	0.604815
15162	Hck	hemopoietic cell kinase	0.60408
66220	Zdhhc12	zinc finger, DHHC domain containing 12	0.603944
319924	Apba1	amyloid beta (A4) precursor protein binding, family A, member 1	0.603432
353310	Zfp703	zinc finger protein 703	0.60337
72927	Hepacam	hepatocyte cell adhesion molecule	0.60088
381677	Vgf	VGF nerve growth factor inducible	0.60088
70036	Dancr	differentiation antagonizing non-protein coding RNA	0.60051
73723	Sh3bgrl3	SH3 domain binding glutamic acid-rich protein-like 3	0.597831
216974	Proca1	protein interacting with cyclin A1	0.597817
24066	Spry4	sprouty homolog 4 (Drosophila)	0.595774
246735	AY074887	cDNA sequence AY074887	0.595134
15132	Hbb-bh1	hemoglobin Z, beta-like embryonic chain	0.594226
12487	Cd28	CD28 antigen	0.593901
258783	Olfr920	olfactory receptor 920	0.592351
14257	Flt4	FMS-like tyrosine kinase 4	0.591739
230936	Phf13	PHD finger protein 13	0.587998
74427	Eaf1	ELL associated factor 1	0.585102
252967	Ropn1l	ropporin 1-like	0.584671
66594	Uqcr11	ubiquinol-cytochrome c reductase, complex III subunit XI	0.584323
16852	Lgals1	lectin, galactose binding, soluble 1	0.583339
52348	Vps37a	vacuolar protein sorting 37A	0.583157
72747	Ttc39c	tetratricopeptide repeat domain 39C	0.58075
74580	Pyroxd2	pyridine nucleotide-disulphide oxidoreductase domain 2	0.579325
70615	Ankrd24	ankyrin repeat domain 24	0.577979
97761	Sgsm2	small G protein signaling modulator 2	0.576448
66889	Rnf128	ring finger protein 128	0.57619
68428	Steap3	STEAP family member 3	0.576036
23880	Fyb	FYN binding protein	0.575284
19296	Pvt1	plasmacytoma variant translocation 1	0.574805
751556	Mir682	microRNA 682	0.574775
67815	Sec14l2	SEC14-like lipid binding 2	0.573445
68393	Mogat1	monoacylglycerol O-acyltransferase 1	0.57325
240832	Tor1aip2	torsin A interacting protein 2	0.569739
108960	Irak2	interleukin-1 receptor-associated kinase 2	0.568818
67963	Npc2	Niemann-Pick type C2	0.567122
76238	Grhpr	glyoxylate reductase/hydroxypyruvate reductase	0.565246
21652	Phf1	PHD finger protein 1	0.563743
17357	Marcksl1	MARCKS-like 1	0.563138
14933	Gk	glycerol kinase	0.562703
12569	Cdk5r1	cyclin-dependent kinase 5, regulatory subunit 1 (p35)	0.562087
69187	Erp27	endoplasmic reticulum protein 27	0.559784
272158	Poln	DNA polymerase N	0.55954
66915	Myeov2	myeloma overexpressed 2	0.558905
51793	Ddah2	dimethylarginine dimethylaminohydrolase 2	0.558044
78376	Sapcd1	suppressor APC domain containing 1	0.558012
170758	Rac3	RAS-related C3 botulinum substrate 3	0.557238
11658	Alcam	activated leukocyte cell adhesion molecule	0.557098
14130	Fcgr2b	Fc receptor, IgG, low affinity IIb	0.556144
228026	Pdk1	pyruvate dehydrogenase kinase, isoenzyme 1	0.555061
211147	March11	membrane-associated ring finger (C3HC4) 11	0.554497
20528	Slc2a4	solute carrier family 2 (facilitated glucose transporter), member 4	0.553812
67765	5830432E09Rik	RIKEN cDNA 5830432E09 gene	0.553139
67035	Dnajb4	DnaJ heat shock protein family (Hsp40) member B4	0.552851
14187	Akr1b8	aldo-keto reductase family 1, member B8	0.549936
70166	Lipn	lipase, family member N	0.548949
170942	Erdr1	erythroid differentiation regulator 1	0.548392
18302	Oit3	oncoprotein induced transcript 3	0.548152
58909	Fam13a	family with sequence similarity 13, member A	0.547785
29858	Pmm1	phosphomannomutase 1	0.54704
214639	4930486L24Rik	RIKEN cDNA 4930486L24 gene	0.545298
225994	Nmrk1	nicotinamide riboside kinase 1	0.543669
16776	Lama5	laminin, alpha 5	0.543541
26437	Psg17	pregnancy specific glycoprotein 17	0.543541
75985	Rab30	RAB30, member RAS oncogene family	0.542351
268354	Fam19a2	family with sequence similarity 19, member A2	0.54177
71564	Izumo4	IZUMO family member 4	0.541333
105278	Cdk20	cyclin-dependent kinase 20	0.541237
102857	Slc6a8	solute carrier family 6 (neurotransmitter transporter, creatine), member 8	0.540748
16157	Il11ra1	interleukin 11 receptor, alpha chain 1	0.538377
22325	Vav2	vav 2 oncogene	0.537796
68318	Aph1c	aph1 homolog C, gamma secretase subunit	0.537784
15251	Hif1a	hypoxia inducible factor 1, alpha subunit	0.537524
214922	Slc39a2	solute carrier family 39 (zinc transporter), member 2	0.535215
319486	A430057M04Rik	RIKEN cDNA A430057M04 gene	0.531633
70257	2010107E04Rik	RIKEN cDNA 2010107E04 gene	0.531437
224344	Rbm11	RNA binding motif protein 11	0.530315
54381	Cpq	carboxypeptidase Q	0.529647
208618	Etl4	enhancer trap locus 4	0.529354
12577	Cdkn1c	cyclin-dependent kinase inhibitor 1C (P57)	0.525959
74152	Stra6l	STRA6-like	0.524345
76612	Lrrc27	leucine rich repeat containing 27	0.524274
170756	Slc8b1	solute carrier family 8 (sodium/lithium/calcium exchanger), member B1	0.524246
78751	Zc3h6	zinc finger CCCH type containing 6	0.523206
21858	Timp2	tissue inhibitor of metalloproteinase 2	0.522055
14172	Fgf18	fibroblast growth factor 18	0.518149
269397	Ss18l1	synovial sarcoma translocation gene on chromosome 18-like 1	0.517211
218461	Pde8b	phosphodiesterase 8B	0.516917
68854	Asb11	ankyrin repeat and SOCS box-containing 11	0.516427
259302	Srgap3	SLIT-ROBO Rho GTPase activating protein 3	0.512136
12865	Cox7a1	cytochrome c oxidase subunit VIIa 1	0.51156
14469	Gbp2	guanylate binding protein 2	0.511072
19294	Nectin2	nectin cell adhesion molecule 2	0.51069
73845	Ankrd42	ankyrin repeat domain 42	0.510487
70762	Dclk2	doublecortin-like kinase 2	0.509489
241112	Catip	ciliogenesis associated TTC17 interacting protein	0.509295
14867	Gstm6	glutathione S-transferase, mu 6	0.508248
16429	Itln1	intelectin 1 (galactofuranose binding)	0.508248
17180	Matn1	matrilin 1, cartilage matrix protein	0.508248
19395	Rasgrp2	RAS, guanyl releasing protein 2	0.508248
26456	Sema4g	sema domain, immunoglobulin domain (Ig), transmembrane domain (TM) and short cytoplasmic domain, (semaphorin) 4G	0.508248
69017	Prrt2	proline-rich transmembrane protein 2	0.508248
73567	Gldnos	gliomedin, opposite strand	0.508248
80720	Pbx4	pre B cell leukemia homeobox 4	0.508248
99663	Clca4a	chloride channel accessory 4A	0.508248
268782	Agxt2	alanine-glyoxylate aminotransferase 2	0.508248
269589	Sytl1	synaptotagmin-like 1	0.508248
381337	Fam178b	family with sequence similarity 178, member B	0.508248
545474	Scrt2	scratch family zinc finger 2	0.508248
546325	Gm5936	predicted gene 5936	0.508248
20725	Serpinb8	serine (or cysteine) peptidase inhibitor, clade B, member 8	0.506791
52696	Zwint	ZW10 interactor	0.505105
20238	Atxn1	ataxin 1	0.504947
18595	Pdgfra	platelet derived growth factor receptor, alpha polypeptide	0.504723
21897	Tlr1	toll-like receptor 1	0.499526
72535	Aldh1b1	aldehyde dehydrogenase 1 family, member B1	0.499036
20364	Sepw1	selenoprotein W, muscle 1	0.497635
54123	Irf7	interferon regulatory factor 7	0.497189
80291	Rilpl2	Rab interacting lysosomal protein-like 2	0.495858
433408	Gm13375	predicted gene 13375	0.494756
69073	Kdf1	keratinocyte differentiation factor 1	0.493755
12045	Bcl2a1b	B cell leukemia/lymphoma 2 related protein A1b	0.493034
100042498	Mir22hg	Mir22 host gene (non-protein coding)	0.492385
246228	Vwa1	von Willebrand factor A domain containing 1	0.491636
67742	Samsn1	SAM domain, SH3 domain and nuclear localization signals, 1	0.49162
101809	Spred3	sprouty-related, EVH1 domain containing 3	0.491478
12266	C3	complement component 3	0.490296
54216	Pcdh7	protocadherin 7	0.490105
20190	Ryr1	ryanodine receptor 1, skeletal muscle	0.488908
16876	Lhx9	LIM homeobox protein 9	0.488893
68939	Rasl11b	RAS-like, family 11, member B	0.488893
18441	P2ry1	purinergic receptor P2Y, G-protein coupled 1	0.488549
22151	Tubb2a	tubulin, beta 2A class IIA	0.485639
16780	Lamb3	laminin, beta 3	0.485552
209378	Itih5	inter-alpha (globulin) inhibitor H5	0.484885
319314	A930001C03Rik	RIKEN cDNA A930001C03 gene	0.482352
17454	Mov10	Moloney leukemia virus 10	0.482281
239647	Pced1b	PC-esterase domain containing 1B	0.48128
66341	Eid3	EP300 interacting inhibitor of differentiation 3	0.480059
74316	Isca2	iron-sulfur cluster assembly 2	0.478597
22190	Ubc	ubiquitin C	0.476283
72657	2700094K13Rik	RIKEN cDNA 2700094K13 gene	0.475378
69002	1500026H17Rik	RIKEN cDNA 1500026H17 gene	0.475245
76432	2310001H17Rik	RIKEN cDNA 2310001H17 gene	0.475069
106869	Tnfaip8	tumor necrosis factor, alpha-induced protein 8	0.473946
57028	Pdxp	pyridoxal (pyridoxine, vitamin B6) phosphatase	0.473865
20196	S100a13	S100 calcium binding protein A13	0.473619
72612	Hpf1	histone PARylation factor 1	0.473366
432939	Gm5468	predicted gene 5468	0.472861
22700	Zfp40	zinc finger protein 40	0.472305
102657	Cd276	CD276 antigen	0.470211
243910	Nfkbid	nuclear factor of kappa light polypeptide gene enhancer in B cells inhibitor, delta	0.46907
69215	Sat2	spermidine/spermine N1-acetyl transferase 2	0.467406
18551	Pcsk4	proprotein convertase subtilisin/kexin type 4	0.466358
100038566	Gm10658	predicted gene 10658	0.463971
72575	C430049B03Rik	RIKEN cDNA C430049B03 gene	0.463537
104383	Rcor2	REST corepressor 2	0.462618
64451	Dip2a	disco interacting protein 2 homolog A	0.462078
68667	Trpm4	transient receptor potential cation channel, subfamily M, member 4	0.461616
240185	9430020K01Rik	RIKEN cDNA 9430020K01 gene	0.46076
11655	Alas1	aminolevulinic acid synthase 1	0.459905
16855	Lgals4	lectin, galactose binding, soluble 4	0.457866
378462	Morn2	MORN repeat containing 2	0.457728
14411	Slc6a12	solute carrier family 6 (neurotransmitter transporter, betaine/GABA), member 12	0.457435
474145	Clec4a4	C-type lectin domain family 4, member a4	0.456291
67126	Atp5e	ATP synthase, H+ transporting, mitochondrial F1 complex, epsilon subunit	0.456074
237253	Lrp11	low density lipoprotein receptor-related protein 11	0.454569
20963	Syk	spleen tyrosine kinase	0.452122
12337	Capn5	calpain 5	0.451904
231002	Plekhn1	pleckstrin homology domain containing, family N member 1	0.451828
232811	Suv420h2	suppressor of variegation 4-20 homolog 2 (Drosophila)	0.451433
110532	Adarb1	adenosine deaminase, RNA-specific, B1	0.451037
73545	1700094D03Rik	RIKEN cDNA 1700094D03 gene	0.450646
13716	Ell	elongation factor RNA polymerase II	0.450603
76850	Ago4	argonaute RISC catalytic subunit 4	0.450448
66333	Aqp11	aquaporin 11	0.449427
241732	Tspyl3	TSPY-like 3	0.449274
320302	Glt28d2	glycosyltransferase 28 domain containing 2	0.448299
214133	Tet2	tet methylcytosine dioxygenase 2	0.448295
228993	Slc17a9	solute carrier family 17, member 9	0.445439
242466	Zfp462	zinc finger protein 462	0.445044
213539	Bag2	BCL2-associated athanogene 2	0.444711
67759	Plgrkt	plasminogen receptor, C-terminal lysine transmembrane protein	0.444631
57783	Tnip1	TNFAIP3 interacting protein 1	0.444571
12633	Cflar	CASP8 and FADD-like apoptosis regulator	0.442916
26357	Abcg2	ATP-binding cassette, sub-family G (WHITE), member 2	0.440805
269338	Vps39	VPS39 HOPS complex subunit	0.440756
209212	Osgin2	oxidative stress induced growth inhibitor family member 2	0.43817
15485	Hsd17b1	hydroxysteroid (17-beta) dehydrogenase 1	0.437545
21753	Tes	testis derived transcript	0.43746
20970	Sdc3	syndecan 3	0.435175
380654	Cfap54	cilia and flagella associated protein 54	0.435033
66169	Tomm7	translocase of outer mitochondrial membrane 7 homolog (yeast)	0.434923
235587	Parp3	poly (ADP-ribose) polymerase family, member 3	0.433951
53945	Slc40a1	solute carrier family 40 (iron-regulated transporter), member 1	0.431971
78321	Ankrd23	ankyrin repeat domain 23	0.430996
68523	Fam96b	family with sequence similarity 96, member B	0.43059
72709	C1qtnf6	C1q and tumor necrosis factor related protein 6	0.430313
50778	Rgs1	regulator of G-protein signaling 1	0.430255
20719	Serpinb6a	serine (or cysteine) peptidase inhibitor, clade B, member 6a	0.429877
22690	Zfp28	zinc finger protein 28	0.42981
54614	Prpf40b	pre-mRNA processing factor 40B	0.42904
225861	Snx32	sorting nexin 32	0.429033
100504231	Gm15708	predicted gene 15708	0.426007
12349	Car2	carbonic anhydrase 2	0.425516
14284	Fosl2	fos-like antigen 2	0.425417
12215	Bsg	basigin	0.425389
18590	Pdgfa	platelet derived growth factor, alpha	0.424513
110351	Rap1gap	Rap1 GTPase-activating protein	0.424334
15064	Mr1	major histocompatibility complex, class I-related	0.423893
26427	Creb3l1	cAMP responsive element binding protein 3-like 1	0.422837
74241	Chpf	chondroitin polymerizing factor	0.422228
18591	Pdgfb	platelet derived growth factor, B polypeptide	0.422159
208117	Aph1b	aph1 homolog B, gamma secretase subunit	0.421291
333048	Tmem211	transmembrane protein 211	0.420012
72082	Cyp2c55	cytochrome P450, family 2, subfamily c, polypeptide 55	0.419547
76510	Trappc9	trafficking protein particle complex 9	0.417065
69953	2810025M15Rik	RIKEN cDNA 2810025M15 gene	0.413628
18642	Pfkm	phosphofructokinase, muscle	0.413514
19159	Cyth3	cytohesin 3	0.413211
15051	H2-T9	histocompatibility 2, T region locus 9	0.412874
73710	Tubb2b	tubulin, beta 2B class IIB	0.412258
103729	AI450353	expressed sequence AI450353	0.41176
667766	Gm8801	predicted gene 8801	0.411576
626832	Gm6710	predicted gene 6710	0.411198
100532730	C230037L18Rik	RIKEN cDNA C230037L18 gene	0.411014
229003	Helz2	helicase with zinc finger 2, transcriptional coactivator	0.410943
53609	Clasrp	CLK4-associating serine/arginine rich protein	0.410207
51938	Ccdc39	coiled-coil domain containing 39	0.409927
100503460	Gm19705	predicted gene, 19705	0.409927
20613	Snai1	snail family zinc finger 1	0.409283
18626	Per1	period circadian clock 1	0.409008
100040766	Mroh2a	maestro heat-like repeat family member 2A	0.408295
215707	Ccdc92	coiled-coil domain containing 92	0.406254
67399	Pdlim7	PDZ and LIM domain 7	0.405471
16410	Itgav	integrin alpha V	0.403624
269695	Rnft2	ring finger protein, transmembrane 2	0.403493
107328	Trpt1	tRNA phosphotransferase 1	0.403356
258697	Olfr1444	olfactory receptor 1444	0.401843
75219	Dusp18	dual specificity phosphatase 18	0.401478
381045	Ccdc58	coiled-coil domain containing 58	0.401387
232855	Zfp772	zinc finger protein 772	0.400908
11468	Actg2	actin, gamma 2, smooth muscle, enteric	0.400738
21961	Tns1	tensin 1	0.400738
71837	1700003E16Rik	RIKEN cDNA 1700003E16 gene	0.40068
14387	Gaa	glucosidase, alpha, acid	0.399151
237256	Zc3h12d	zinc finger CCCH type containing 12D	0.397387
16331	Inpp5d	inositol polyphosphate-5-phosphatase D	0.397376
677044	Gm10653	predicted gene 10653	0.395307
70617	5730508B09Rik	RIKEN cDNA 5730508B09 gene	0.394721
100310872	Dynlt1a	dynein light chain Tctex-type 1A	0.392421
20482	Skil	SKI-like	0.391784
232910	Ap2s1	adaptor-related protein complex 2, sigma 1 subunit	0.391216
59092	Pcbp4	poly(rC) binding protein 4	0.388398
264895	Acsf2	acyl-CoA synthetase family member 2	0.387507
107733	Mrpl41	mitochondrial ribosomal protein L41	0.386867
102124	Enkd1	enkurin domain containing 1	0.385752
73893	Tmem202	transmembrane protein 202	0.384247
68166	Spire1	spire homolog 1 (Drosophila)	0.38418
17859	Mxi1	MAX interactor 1, dimerization protein	0.383551
17210	Mcl1	myeloid cell leukemia sequence 1	0.381216
102238433	Gm28042	predicted gene, 28042	0.381216
56358	Copz2	coatomer protein complex, subunit zeta 2	0.380872
76954	St5	suppression of tumorigenicity 5	0.380304
12575	Cdkn1a	cyclin-dependent kinase inhibitor 1A (P21)	0.379247
22135	Tgoln2	trans-golgi network protein 2	0.37886
15451	Hpn	hepsin	0.377912
67432	Hoga1	4-hydroxy-2-oxoglutarate aldolase 1	0.377799
18655	Pgk1	phosphoglycerate kinase 1	0.377746
18230	Nxn	nucleoredoxin	0.376658
22340	Vegfb	vascular endothelial growth factor B	0.376307
19336	Rab24	RAB24, member RAS oncogene family	0.376108
73293	Ccdc103	coiled-coil domain containing 103	0.374501
230904	Fbxo2	F-box protein 2	0.374501
433367	Gm5532	predicted gene 5532	0.374501
19224	Ptgs1	prostaglandin-endoperoxide synthase 1	0.373996
60322	Chst7	carbohydrate (N-acetylglucosamino) sulfotransferase 7	0.372841
64898	Lpin2	lipin 2	0.37083
17135	Mafk	v-maf musculoaponeurotic fibrosarcoma oncogene family, protein K (avian)	0.370674
70592	5730480H06Rik	RIKEN cDNA 5730480H06 gene	0.370052
58235	Nectin1	nectin cell adhesion molecule 1	0.369705
17868	Mybpc3	myosin binding protein C, cardiac	0.369664
14667	Gm2a	GM2 ganglioside activator protein	0.367981
109685	Hyal3	hyaluronoglucosaminidase 3	0.367485
69774	Ms4a6b	membrane-spanning 4-domains, subfamily A, member 6B	0.366707
229700	Rbm15	RNA binding motif protein 15	0.366231
212999	Tnpo2	transportin 2 (importin 3, karyopherin beta 2b)	0.365813
668101	Sirpb1b	signal-regulatory protein beta 1B	0.365191
18612	Etv4	ets variant 4	0.362945
13559	E2f5	E2F transcription factor 5	0.362497
75731	Idnk	idnK gluconokinase homolog (E. coli)	0.362104
71602	Myo1e	myosin IE	0.361534
71994	Cnn3	calponin 3, acidic	0.361118
230162	Zfp189	zinc finger protein 189	0.360446
14751	Gpi1	glucose phosphate isomerase 1	0.359579
52666	Arhgef25	Rho guanine nucleotide exchange factor (GEF) 25	0.359578
170733	Klra17	killer cell lectin-like receptor, subfamily A, member 17	0.359539
214951	Rhbdl1	rhomboid, veinlet-like 1 (Drosophila)	0.358854
80884	Maged2	melanoma antigen, family D, 2	0.357517
93838	Dqx1	DEAQ RNA-dependent ATPase	0.355842
104099	Itga9	integrin alpha 9	0.355838
21847	Klf10	Kruppel-like factor 10	0.35541
66300	Inafm1	InaF motif containing 1	0.354169
66128	Mrps36	mitochondrial ribosomal protein S36	0.353638
231801	Agfg2	ArfGAP with FG repeats 2	0.353461
20360	Sema6c	sema domain, transmembrane domain (TM), and cytoplasmic domain, (semaphorin) 6C	0.35328
12861	Cox6a1	cytochrome c oxidase subunit VIa polypeptide 1	0.351864
114642	Brdt	bromodomain, testis-specific	0.351637
107350	AW112010	expressed sequence AW112010	0.350915
240047	Mmp25	matrix metallopeptidase 25	0.350915
214424	Parp16	poly (ADP-ribose) polymerase family, member 16	0.350699
211286	Cln5	ceroid-lipofuscinosis, neuronal 5	0.350692
11522	Adh1	alcohol dehydrogenase 1 (class I)	0.350579
12854	Cort	cortistatin	0.350579
14121	Fbp1	fructose bisphosphatase 1	0.350579
14857	Gsta1	glutathione S-transferase, alpha 1 (Ya)	0.350579
17225	Mcpt2	mast cell protease 2	0.350579
17760	Map6	microtubule-associated protein 6	0.350579
19013	Ppara	peroxisome proliferator activated receptor alpha	0.350579
20708	Serpinb6b	serine (or cysteine) peptidase inhibitor, clade B, member 6b	0.350579
21407	Tcf15	transcription factor 15	0.350579
56543	Kcnd3	potassium voltage-gated channel, Shal-related family, member 3	0.350579
67622	Mxra7	matrix-remodelling associated 7	0.350579
73713	Rbm20	RNA binding motif protein 20	0.350579
75504	1700013F07Rik	RIKEN cDNA 1700013F07 gene	0.350579
75886	Gstt4	glutathione S-transferase, theta 4	0.350579
76686	Clip3	CAP-GLY domain containing linker protein 3	0.350579
114570	Crip3	cysteine-rich protein 3	0.350579
210027	Slc35f3	solute carrier family 35, member F3	0.350579
226245	Plekhs1	pleckstrin homology domain containing, family S member 1	0.350579
231214	Cc2d2a	coiled-coil and C2 domain containing 2A	0.350579
317758	Gimap9	GTPase, IMAP family member 9	0.350579
319713	Ablim3	actin binding LIM protein family, member 3	0.350579
320158	Zmat4	zinc finger, matrin type 4	0.350579
328424	Kcnrg	potassium channel regulator	0.350579
442835	Defb22	defensin beta 22	0.350579
100038410	Gm10536	predicted gene 10536	0.350579
100302688	Gm17455	predicted gene, 17455	0.350579
59010	Sqrdl	sulfide quinone reductase-like (yeast)	0.349146
50785	Hs6st1	heparan sulfate 6-O-sulfotransferase 1	0.348987
27384	Akr1c13	aldo-keto reductase family 1, member C13	0.346404
12409	Cbr2	carbonyl reductase 2	0.346223
14180	Fgf9	fibroblast growth factor 9	0.345762
101502	Hsd3b7	hydroxy-delta-5-steroid dehydrogenase, 3 beta- and steroid delta-isomerase 7	0.34435
75686	Nudt16	nudix (nucleoside diphosphate linked moiety X)-type motif 16	0.343024
99326	Garnl3	GTPase activating RANGAP domain-like 3	0.34165
21356	Tapbp	TAP binding protein	0.341229
67216	Mboat2	membrane bound O-acyltransferase domain containing 2	0.340341
69354	Slc38a4	solute carrier family 38, member 4	0.340341
435518	Pdxk-ps	pyridoxal (pyridoxine, vitamin B6) kinase, pseudogene	0.340341
71375	Foxn3	forkhead box N3	0.34031
65107	Lrp10	low-density lipoprotein receptor-related protein 10	0.338593
56050	Cyp39a1	cytochrome P450, family 39, subfamily a, polypeptide 1	0.336541
74185	Gbe1	glucan (1,4-alpha-), branching enzyme 1	0.336002
18173	Slc11a1	solute carrier family 11 (proton-coupled divalent metal ion transporters), member 1	0.335969
53869	Rab11a	RAB11A, member RAS oncogene family	0.335719
69379	C8g	complement component 8, gamma polypeptide	0.334752
503610	Zdhhc18	zinc finger, DHHC domain containing 18	0.331761
100129	Gpr153	G protein-coupled receptor 153	0.33161
102465636	Mir7051	microRNA 7051	0.33161
78755	Fam122b	family with sequence similarity 122, member B	0.331365
244416	Ppp1r3b	protein phosphatase 1, regulatory (inhibitor) subunit 3B	0.329998
22214	Ube2h	ubiquitin-conjugating enzyme E2H	0.329255
432611	Dnaic2	dynein, axonemal, intermediate chain 2	0.328454
78575	B430319G15Rik	RIKEN cDNA B430319G15 gene	0.32792
217149	Cisd3	CDGSH iron sulfur domain 3	0.326033
234683	Elmo3	engulfment and cell motility 3	0.325844
80885	Hcar2	hydroxycarboxylic acid receptor 2	0.325059
246727	Oas3	2'-5' oligoadenylate synthetase 3	0.323782
20907	Stx1a	syntaxin 1A (brain)	0.323708
19206	Ptch1	patched 1	0.322093
67704	1810037I17Rik	RIKEN cDNA 1810037I17 gene	0.321569
13542	Dvl1	dishevelled segment polarity protein 1	0.320157
50493	Txnrd1	thioredoxin reductase 1	0.319416
329934	Foxo6	forkhead box O6	0.319236
26415	Mapk13	mitogen-activated protein kinase 13	0.318488
17872	Ppp1r15a	protein phosphatase 1, regulatory (inhibitor) subunit 15A	0.318312
56722	Litaf	LPS-induced TN factor	0.317609
230393	Focad	focadhesin	0.317327
16456	F11r	F11 receptor	0.316843
66066	Gng11	guanine nucleotide binding protein (G protein), gamma 11	0.315143
18574	Pde1b	phosphodiesterase 1B, Ca2+-calmodulin dependent	0.312942
73728	Psd	pleckstrin and Sec7 domain containing	0.312411
606735	A330069E16Rik	RIKEN cDNA A330069E16 gene	0.312411
114663	Impa2	inositol (myo)-1(or 4)-monophosphatase 2	0.312323
67826	Snap47	synaptosomal-associated protein, 47	0.310967
56489	Ikbke	inhibitor of kappaB kinase epsilon	0.310763
71264	4933432I03Rik	RIKEN cDNA 4933432I03 gene	0.310203
68836	Mrpl52	mitochondrial ribosomal protein L52	0.310112
414115	D330050I16Rik	RIKEN cDNA D330050I16 gene	0.30978
50917	Galns	galactosamine (N-acetyl)-6-sulfate sulfatase	0.308982
79565	Mettl27	methyltransferase like 27	0.308432
75202	Spaca6	sperm acrosome associated 6	0.308216
791299	Gm10069	predicted gene 10069	0.307707
67945	Rpl41	ribosomal protein L41	0.307445
107022	Gramd3	GRAM domain containing 3	0.30642
20892	Cenpx	centromere protein X	0.30588
56212	Rhog	ras homolog family member G	0.303767
18708	Pik3r1	phosphatidylinositol 3-kinase, regulatory subunit, polypeptide 1 (p85 alpha)	0.303149
235380	Dmxl2	Dmx-like 2	0.302953
17988	Ndrg1	N-myc downstream regulated gene 1	0.301775
667728	Hist1h2al	histone cluster 1, H2al	0.301573
53619	Blcap	bladder cancer associated protein	0.300946
13650	Rhbdf1	rhomboid 5 homolog 1	0.29976
319953	Ttll1	tubulin tyrosine ligase-like 1	0.299063
30944	Zfp354c	zinc finger protein 354C	0.298988
233987	Zfp958	zinc finger protein 958	0.298835
12877	Cpeb1	cytoplasmic polyadenylation element binding protein 1	0.298778
53602	Hpcal1	hippocalcin-like 1	0.297988
233552	Gdpd5	glycerophosphodiester phosphodiesterase domain containing 5	0.297894
380608	Tagap1	T cell activation GTPase activating protein 1	0.297353
11777	Ap3s1	adaptor-related protein complex 3, sigma 1 subunit	0.295667
20776	Tmie	transmembrane inner ear	0.294109
232533	Stk38l	serine/threonine kinase 38 like	0.292303
212483	Fam193b	family with sequence similarity 193, member B	0.291945
269037	Ctif	CBP80/20-dependent translation initiation factor	0.291584
100038947	LOC100038947	signal-regulatory protein beta 1-like	0.28997
67067	Romo1	reactive oxygen species modulator 1	0.289921
268319	BC025920	cDNA sequence BC025920	0.289186
21916	Tmod1	tropomodulin 1	0.288428
100503659	Cbarp	calcium channel, voltage-dependent, beta subunit associated regulatory protein	0.287807
286940	Flnb	filamin, beta	0.287735
23833	Cd52	CD52 antigen	0.287642
12345	Capzb	capping protein (actin filament) muscle Z-line, beta	0.2871
59036	Dact1	dishevelled-binding antagonist of beta-catenin 1	0.286733
100303751	Snora31	small nucleolar RNA, H/ACA box 31	0.286338
11624	Ahrr	aryl-hydrocarbon receptor repressor	0.286033
105675	Ppif	peptidylprolyl isomerase F (cyclophilin F)	0.285295
17250	Abcc1	ATP-binding cassette, sub-family C (CFTR/MRP), member 1	0.284133
18002	Nedd8	neural precursor cell expressed, developmentally down-regulated gene 8	0.28363
66049	Rogdi	rogdi homolog	0.283151
52898	Rnasek	ribonuclease, RNase K	0.282987
83921	Tmem2	transmembrane protein 2	0.281298
269955	Rccd1	RCC1 domain containing 1	0.28101
16414	Itgb2	integrin beta 2	0.280153
14567	Gdi1	guanosine diphosphate (GDP) dissociation inhibitor 1	0.280152
103836	Zfp692	zinc finger protein 692	0.280003
75007	Fam63a	family with sequence similarity 63, member A	0.279989
110095	Pygl	liver glycogen phosphorylase	0.279257
12815	Col11a2	collagen, type XI, alpha 2	0.276508
21924	Tnnc1	troponin C, cardiac/slow skeletal	0.276147
625237	Gm6566	predicted gene 6566	0.276123
29861	Dpf1	D4, zinc and double PHD fingers family 1	0.275153
57370	B4galt3	UDP-Gal:betaGlcNAc beta 1,4-galactosyltransferase, polypeptide 3	0.272725
97064	Wwtr1	WW domain containing transcription regulator 1	0.272559
72091	Snhg7	small nucleolar RNA host gene 7	0.271955
16210	Impact	impact, RWD domain protein	0.271919
21452	Tcn2	transcobalamin 2	0.270076
67338	Rffl	ring finger and FYVE like domain containing protein	0.268217
57436	Gabarapl1	gamma-aminobutyric acid (GABA) A receptor-associated protein-like 1	0.267007
14226	Fkbp1b	FK506 binding protein 1b	0.265326
66011	Ranbp17	RAN binding protein 17	0.262377
22051	Trip6	thyroid hormone receptor interactor 6	0.262262
67712	Slc25a37	solute carrier family 25, member 37	0.261709
14166	Fgf11	fibroblast growth factor 11	0.260247
381066	Zfp948	zinc finger protein 948	0.26024
66355	Gmpr	guanosine monophosphate reductase	0.259597
72290	Lsm11	U7 snRNP-specific Sm-like protein LSM11	0.258748
66177	Ubl5	ubiquitin-like 5	0.257575
432572	Specc1	sperm antigen with calponin homology and coiled-coil domains 1	0.256843
214579	Aldh5a1	aldhehyde dehydrogenase family 5, subfamily A1	0.255982
59031	Chst12	carbohydrate sulfotransferase 12	0.255605
66199	Commd4	COMM domain containing 4	0.255585
70435	Inf2	inverted formin, FH2 and WH2 domain containing	0.255119
11877	Arvcf	armadillo repeat gene deleted in velo-cardio-facial syndrome	0.253592
67636	Lyrm5	LYR motif containing 5	0.25062
107250	Kazald1	Kazal-type serine peptidase inhibitor domain 1	0.250256
19267	Ptpre	protein tyrosine phosphatase, receptor type, E	0.250051
27419	Naglu	alpha-N-acetylglucosaminidase (Sanfilippo disease IIIB)	0.248657
234388	Ccdc124	coiled-coil domain containing 124	0.248579
19089	Prkcsh	protein kinase C substrate 80K-H	0.247647
67326	1700037H04Rik	RIKEN cDNA 1700037H04 gene	0.247415
333088	Kcp	kielin/chordin-like protein	0.246864
105841	Dennd3	DENN/MADD domain containing 3	0.245626
240916	Vsig8	V-set and immunoglobulin domain containing 8	0.245471
74596	Cds1	CDP-diacylglycerol synthase 1	0.244735
59126	Nek6	NIMA (never in mitosis gene a)-related expressed kinase 6	0.244474
27660	1700088E04Rik	RIKEN cDNA 1700088E04 gene	0.244193
75304	4930563E22Rik	RIKEN cDNA 4930563E22 gene	0.243854
207521	Dtx4	deltex 4, E3 ubiquitin ligase	0.242556
53814	Oaz3	ornithine decarboxylase antizyme 3	0.241855
232664	Ccdc136	coiled-coil domain containing 136	0.241137
67880	Dcxr	dicarbonyl L-xylulose reductase	0.237826
233060	Zfp382	zinc finger protein 382	0.236995
24082	Map2k3os	mitogen-activated protein kinase kinase 3, opposite strand	0.235364
12868	Cox8a	cytochrome c oxidase subunit VIIIa	0.234918
213484	Nudt18	nudix (nucleoside diphosphate linked moiety X)-type motif 18	0.234448
67685	Dyx1c1	dyslexia susceptibility 1 candidate 1	0.234135
22381	Wbp5	WW domain binding protein 5	0.234068
68758	Abhd11	abhydrolase domain containing 11	0.233742
245828	Trappc1	trafficking protein particle complex 1	0.233123
218544	Sgtb	small glutamine-rich tetratricopeptide repeat (TPR)-containing, beta	0.23113
12490	Cd34	CD34 antigen	0.229864
11637	Ak2	adenylate kinase 2	0.228882
71772	Plbd2	phospholipase B domain containing 2	0.227704
100705	Acacb	acetyl-Coenzyme A carboxylase beta	0.227485
52118	Pvr	poliovirus receptor	0.225909
19799	Rn4.5s	4.5S RNA	0.225128
108112	Eif4ebp3	eukaryotic translation initiation factor 4E binding protein 3	0.223643
80297	Sptbn4	spectrin beta, non-erythrocytic 4	0.223279
12091	Glb1	galactosidase, beta 1	0.22222
66098	Chchd6	coiled-coil-helix-coiled-coil-helix domain containing 6	0.221522
110593	Prdm2	PR domain containing 2, with ZNF domain	0.220299
14991	H2-M3	histocompatibility 2, M region locus 3	0.217875
66054	Cndp2	CNDP dipeptidase 2 (metallopeptidase M20 family)	0.217728
245622	Fam199x	family with sequence similarity 199, X-linked	0.217546
52637	Cisd1	CDGSH iron sulfur domain 1	0.216887
27425	Atp5l	ATP synthase, H+ transporting, mitochondrial F0 complex, subunit G	0.216263
387160	Mir142	microRNA 142	0.215988
69478	2300009A05Rik	RIKEN cDNA 2300009A05 gene	0.215975
16068	Il18bp	interleukin 18 binding protein	0.215892
19354	Rac2	RAS-related C3 botulinum substrate 2	0.215459
71769	Bbs10	Bardet-Biedl syndrome 10 (human)	0.214991
12864	Cox6c	cytochrome c oxidase subunit VIc	0.2143
73205	3110043O21Rik	RIKEN cDNA 3110043O21 gene	0.213168
241950	Bbs12	Bardet-Biedl syndrome 12 (human)	0.212367
56209	Gde1	glycerophosphodiester phosphodiesterase 1	0.21232
17750	Mt2	metallothionein 2	0.212085
100213	Rusc2	RUN and SH3 domain containing 2	0.211958
59005	Trappc2l	trafficking protein particle complex 2-like	0.211245
234839	Piezo1	piezo-type mechanosensitive ion channel component 1	0.21083
20742	Sptbn1	spectrin beta, non-erythrocytic 1	0.210594
76773	Wdyhv1	WDYHV motif containing 1	0.209849
57373	Akip1	A kinase (PRKA) interacting protein 1	0.208883
68852	Lrrn4cl	LRRN4 C-terminal like	0.208476
16952	Anxa1	annexin A1	0.208415
70178	Abhd17c	abhydrolase domain containing 17C	0.207465
243548	Prickle2	prickle planar cell polarity protein 2	0.207293
66091	Ndufa3	NADH dehydrogenase (ubiquinone) 1 alpha subcomplex, 3	0.207017
244895	Peak1	pseudopodium-enriched atypical kinase 1	0.206633
66090	Ypel3	yippee-like 3 (Drosophila)	0.206436
77300	Raph1	Ras association (RalGDS/AF-6) and pleckstrin homology domains 1	0.206064
71834	Zbtb43	zinc finger and BTB domain containing 43	0.204949
64933	Ap3m2	adaptor-related protein complex 3, mu 2 subunit	0.204545
75729	Fam227a	family with sequence similarity 227, member A	0.20406
100737	Dcun1d4	DCN1, defective in cullin neddylation 1, domain containing 4 (S. cerevisiae)	0.20405
435684	Shf	Src homology 2 domain containing F	0.203965
241308	Ralgps1	Ral GEF with PH domain and SH3 binding motif 1	0.203649
77604	Rbm12b2	RNA binding motif protein 12 B2	0.202854
619312	G730013B05Rik	RIKEN cDNA G730013B05 gene	0.202155
69546	Mapk1ip1	mitogen-activated protein kinase 1 interacting protein 1	0.202095
638247	9530082P21Rik	RIKEN cDNA 9530082P21 gene	0.201585
20018	Polr1d	polymerase (RNA) I polypeptide D	0.201163
241547	Harbi1	harbinger transposase derived 1	0.201043
268445	Ankrd13b	ankyrin repeat domain 13b	0.200434
624866	Lekr1	leucine, glutamate and lysine rich 1	0.200238
12475	Cd14	CD14 antigen	0.199637
229722	5330417C22Rik	RIKEN cDNA 5330417C22 gene	0.199439
73016	Kremen2	kringle containing transmembrane protein 2	0.199098
94346	Tmem40	transmembrane protein 40	0.199098
13603	Opn3	opsin 3	0.197484
19122	Prnp	prion protein	0.197185
226162	Dpcd	deleted in primary ciliary dyskinesia	0.195926
70796	Zdhhc1	zinc finger, DHHC domain containing 1	0.19556
11958	Atp5k	ATP synthase, H+ transporting, mitochondrial F1F0 complex, subunit E	0.195216
74568	Mlkl	mixed lineage kinase domain-like	0.195037
56078	Car5b	carbonic anhydrase 5b, mitochondrial	0.194491
67261	2900005J15Rik	RIKEN cDNA 2900005J15 gene	0.19437
16443	Itsn1	intersectin 1 (SH3 domain protein 1A)	0.193755
52575	Trmt10c	tRNA methyltransferase 10C	0.193561
67194	2700038G22Rik	RIKEN cDNA 2700038G22 gene	0.192372
11636	Ak1	adenylate kinase 1	0.191875
80890	Trim2	tripartite motif-containing 2	0.191073
235184	Msantd2	Myb/SANT-like DNA-binding domain containing 2	0.190208
217151	Arl5c	ADP-ribosylation factor-like 5C	0.190199
70025	Acot7	acyl-CoA thioesterase 7	0.189329
212167	Gsap	gamma-secretase activating protein	0.188316
338523	Kdm7a	lysine (K)-specific demethylase 7A	0.188112
381404	Pabpc1l	poly(A) binding protein, cytoplasmic 1-like	0.187656
22626	Slc23a3	solute carrier family 23 (nucleobase transporters), member 3	0.187652
68790	Fendrr	Foxf1 adjacent non-coding developmental regulatory RNA	0.187652
235048	Zfp599	zinc finger protein 599	0.187652
353502	Hcfc1r1	host cell factor C1 regulator 1 (XPO1-dependent)	0.187545
16535	Kcnq1	potassium voltage-gated channel, subfamily Q, member 1	0.186004
75767	Rab11fip1	RAB11 family interacting protein 1 (class I)	0.184787
64136	Sdf2l1	stromal cell-derived factor 2-like 1	0.184564
233575	Pgap2	post-GPI attachment to proteins 2	0.183476
69723	Rpain	RPA interacting protein	0.1822
232223	Txnrd3	thioredoxin reductase 3	0.181097
403202	A430093F15Rik	RIKEN cDNA A430093F15 gene	0.179893
75747	Sesn3	sestrin 3	0.179776
67303	3110045C21Rik	RIKEN cDNA 3110045C21 gene	0.178069
245865	Spag4	sperm associated antigen 4	0.178069
668173	Pex10	peroxisomal biogenesis factor 10	0.178036
73242	Atat1	alpha tubulin acetyltransferase 1	0.177477
14701	Gng12	guanine nucleotide binding protein (G protein), gamma 12	0.177127
68552	Smim14	small integral membrane protein 14	0.177092
52840	Dbndd2	dysbindin (dystrobrevin binding protein 1) domain containing 2	0.17693
242125	Mab21l3	mab-21-like 3 (C. elegans)	0.176002
72041	Alkbh4	alkB homolog 4, lysine demethylase	0.175446
69710	Arap1	ArfGAP with RhoGAP domain, ankyrin repeat and PH domain 1	0.175326
74002	Psd2	pleckstrin and Sec7 domain containing 2	0.174146
319625	Galm	galactose mutarotase	0.173816
18976	Pomc	pro-opiomelanocortin-alpha	0.172292
74533	Gzf1	GDNF-inducible zinc finger protein 1	0.171722
74253	Klrg2	killer cell lectin-like receptor subfamily G, member 2	0.171626
19156	Psap	prosaposin	0.171609
110542	Amhr2	anti-Mullerian hormone type 2 receptor	0.169601
20910	Stxbp1	syntaxin binding protein 1	0.168877
66447	Mgst3	microsomal glutathione S-transferase 3	0.167296
69871	Ppp1r35	protein phosphatase 1, regulatory subunit 35	0.167017
22710	Zfp52	zinc finger protein 52	0.166902
56187	Rabggta	Rab geranylgeranyl transferase, a subunit	0.166237
242202	Pde5a	phosphodiesterase 5A, cGMP-specific	0.165028
100039192	Tmem254c	transmembrane protein 254c	0.164748
12359	Cat	catalase	0.164473
104831	Ptpn23	protein tyrosine phosphatase, non-receptor type 23	0.162994
71877	Efhc1	EF-hand domain (C-terminal) containing 1	0.162486
20912	Stxbp3	syntaxin binding protein 3	0.161869
100504425	Gm20219	predicted gene, 20219	0.160604
654470	Tctn1	tectonic family member 1	0.159119
66200	Commd6	COMM domain containing 6	0.158131
217366	Lrrc45	leucine rich repeat containing 45	0.15782
66457	2810002D19Rik	RIKEN cDNA 2810002D19 gene	0.157553
237436	Gas2l3	growth arrest-specific 2 like 3	0.157162
30794	Pdlim4	PDZ and LIM domain 4	0.157087
330192	Vps37b	vacuolar protein sorting 37B	0.157069
15505	Hsph1	heat shock 105kDa/110kDa protein 1	0.156948
105083	Pelo	pelota homolog (Drosophila)	0.156618
17207	Mcf2l	mcf.2 transforming sequence-like	0.156347
17261	Mef2d	myocyte enhancer factor 2D	0.15614
54630	Prickle3	prickle planar cell polarity protein 3	0.155586
56792	Stap1	signal transducing adaptor family member 1	0.155
68112	Sdccag3	serologically defined colon cancer antigen 3	0.154974
68929	Mospd3	motile sperm domain containing 3	0.154643
100169878	Gm10941	predicted gene 10941	0.154504
12659	Ovgp1	oviductal glycoprotein 1	0.153602
17448	Mdh2	malate dehydrogenase 2, NAD (mitochondrial)	0.153567
667277	C1rb	complement component 1, r subcomponent B	0.153293
69106	Stoml1	stomatin-like 1	0.152978
68564	Nufip2	nuclear fragile X mental retardation protein interacting protein 2	0.152555
29816	Hip1r	huntingtin interacting protein 1 related	0.15186
68701	Ppp1r27	protein phosphatase 1, regulatory subunit 27	0.150561
224912	Crb3	crumbs family member 3	0.150561
330956	Gm5122	predicted gene 5122	0.150561
17691	Sik1	salt inducible kinase 1	0.150476
100306952	Snora78	small nucleolar RNA, H/ACA box 7	0.149703
319192	Hist2h2aa2	histone cluster 2, H2aa2	0.149074
230866	Emc1	ER membrane protein complex subunit 1	0.148421
22166	Txn1	thioredoxin 1	0.147616
68196	Hsbp1	heat shock factor binding protein 1	0.147573
18415	Hspa4l	heat shock protein 4 like	0.146988
224694	Zfp81	zinc finger protein 81	0.146604
14600	Ghr	growth hormone receptor	0.145579
69277	3300002I08Rik	RIKEN cDNA 3300002I08 gene	0.145469
18127	Nos3	nitric oxide synthase 3, endothelial cell	0.145229
100048701	AI847159	expressed sequence AI847159	0.14508
14201	Fhl3	four and a half LIM domains 3	0.14495
66469	Fam213b	family with sequence similarity 213, member B	0.144804
69234	Zfp688	zinc finger protein 688	0.144616
67036	Mrpl45	mitochondrial ribosomal protein L45	0.14427
27060	Tcirg1	T cell, immune regulator 1, ATPase, H+ transporting, lysosomal V0 protein A3	0.143898
76645	Pkd1l2	polycystic kidney disease 1 like 2	0.143587
14710	Gngt2	guanine nucleotide binding protein (G protein), gamma transducing activity polypeptide 2	0.143518
18854	Pml	promyelocytic leukemia	0.142774
75590	Dusp9	dual specificity phosphatase 9	0.142747
56036	Ccnl2	cyclin L2	0.142581
20308	Ccl9	chemokine (C-C motif) ligand 9	0.141711
235330	Ttc12	tetratricopeptide repeat domain 12	0.141558
66477	Usmg5	upregulated during skeletal muscle growth 5	0.141307
12304	Pdia4	protein disulfide isomerase associated 4	0.14119
270160	Rab39	RAB39, member RAS oncogene family	0.140552
228836	Dlgap4	discs, large homolog-associated protein 4 (Drosophila)	0.139758
75616	Smim15	small integral membrane protein 15	0.139656
12228	Btg3	B cell translocation gene 3	0.138913
269870	Zfp446	zinc finger protein 446	0.138868
110751	Adam33	a disintegrin and metallopeptidase domain 33	0.13868
238330	Irf2bpl	interferon regulatory factor 2 binding protein-like	0.136779
100042049	Gm15421	predicted gene 15421	0.135027
209630	Frmd4a	FERM domain containing 4A	0.134
14089	Fap	fibroblast activation protein	0.133019
72373	Psca	prostate stem cell antigen	0.133019
100038725	Cep85l	centrosomal protein 85-like	0.133019
21985	Tpd52	tumor protein D52	0.132948
237940	Aoc2	amine oxidase, copper containing 2 (retina-specific)	0.131736
17954	Nap1l2	nucleosome assembly protein 1-like 2	0.131209
18636	Cfp	complement factor properdin	0.130397
76561	Snx7	sorting nexin 7	0.130325
27015	Polk	polymerase (DNA directed), kappa	0.129754
17242	Mdk	midkine	0.12957
78353	2500002B13Rik	RIKEN cDNA 2500002B13 gene	0.128243
19301	Pxmp2	peroxisomal membrane protein 2	0.128153
230806	Aim1l	absent in melanoma 1-like	0.127929
331493	Gm5127	predicted gene 5127	0.127801
72309	Tmem158	transmembrane protein 158	0.127195
21648	Dynlt1b	dynein light chain Tctex-type 1B	0.126979
13518	Dst	dystonin	0.126292
22017	Tpmt	thiopurine methyltransferase	0.126154
13056	Cyb561	cytochrome b-561	0.126063
625054	Gm6548	predicted gene 6548	0.125075
16633	Klra2	killer cell lectin-like receptor, subfamily A, member 2	0.124676
14537	Gcnt1	glucosaminyl (N-acetyl) transferase 1, core 2	0.124444
18628	Per3	period circadian clock 3	0.124155
66119	Tomm6	translocase of outer mitochondrial membrane 6 homolog (yeast)	0.123512
26941	Slc9a3r1	solute carrier family 9 (sodium/hydrogen exchanger), member 3 regulator 1	0.123348
53380	Psmd10	proteasome (prosome, macropain) 26S subunit, non-ATPase, 10	0.123113
216565	Ehbp1	EH domain binding protein 1	0.122659
67219	Med18	mediator complex subunit 18	0.12225
20448	St6galnac4	ST6 (alpha-N-acetyl-neuraminyl-2,3-beta-galactosyl-1,3)-N-acetylgalactosaminide alpha-2,6-sialyltransferase 4	0.121831
71361	Aifm2	apoptosis-inducing factor, mitochondrion-associated 2	0.120741
13591	Ebf1	early B cell factor 1	0.12071
117148	Necab2	N-terminal EF-hand calcium binding protein 2	0.12071
434797	Gm5640	predicted gene 5640	0.12071
67530	Uqcrb	ubiquinol-cytochrome c reductase binding protein	0.12061
246703	Apoa1bp	apolipoprotein A-I binding protein	0.120595
67266	Fam69a	family with sequence similarity 69, member A	0.120573
100502987	Gm17066	predicted gene 17066	0.119999
56032	Nprl2	nitrogen permease regulator-like 2	0.119694
66612	Ormdl3	ORM1-like 3 (S. cerevisiae)	0.119554
73368	Col20a1	collagen, type XX, alpha 1	0.117903
13202	Ddt	D-dopachrome tautomerase	0.117698
17161	Maoa	monoamine oxidase A	0.117057
69747	Zswim7	zinc finger SWIM-type containing 7	0.116262
71003	Prss41	protease, serine 41	0.11562
213262	Fstl5	follistatin-like 5	0.11562
74558	Gvin1	GTPase, very large interferon inducible 1	0.11494
320534	Tmem104	transmembrane protein 104	0.114921
12777	Ccr10	chemokine (C-C motif) receptor 10	0.112528
78619	Zfp449	zinc finger protein 449	0.112255
110094	Phka2	phosphorylase kinase alpha 2	0.111311
67200	Ccdc77	coiled-coil domain containing 77	0.109468
216438	March9	membrane-associated ring finger (C3HC4) 9	0.109295
66627	Ogfod2	2-oxoglutarate and iron-dependent oxygenase domain containing 2	0.108346
20971	Sdc4	syndecan 4	0.108116
100502825	Rpl37rt	ribosomal protein L37, retrotransposed	0.108055
74487	5430405H02Rik	RIKEN cDNA 5430405H02 gene	0.106286
21928	Tnfaip2	tumor necrosis factor, alpha-induced protein 2	0.106278
18710	Pik3r3	phosphatidylinositol 3 kinase, regulatory subunit, polypeptide 3 (p55)	0.105888
53871	Pkd2l2	polycystic kidney disease 2-like 2	0.105613
21827	Thbs3	thrombospondin 3	0.105301
11932	Atp1b2	ATPase, Na+/K+ transporting, beta 2 polypeptide	0.105044
67851	1700021F05Rik	RIKEN cDNA 1700021F05 gene	0.104921
16564	Kif21a	kinesin family member 21A	0.104726
70122	Mllt3	myeloid/lymphoid or mixed-lineage leukemia; translocated to, 3	0.10415
245857	Ssh3	slingshot homolog 3 (Drosophila)	0.103962
224139	Golgb1	golgi autoantigen, golgin subfamily b, macrogolgin 1	0.103919
15267	Hist2h2aa1	histone cluster 2, H2aa1	0.103846
66152	Uqcr10	ubiquinol-cytochrome c reductase, complex III subunit X	0.102647
18187	Nrp2	neuropilin 2	0.102632
407819	BC031181	cDNA sequence BC031181	0.102449
20655	Sod1	superoxide dismutase 1, soluble	0.102008
211228	Lrrc25	leucine rich repeat containing 25	0.102004
654309	Nrp	neural regeneration protein	0.101829
67579	Cpeb4	cytoplasmic polyadenylation element binding protein 4	0.10141
66491	Polr2l	polymerase (RNA) II (DNA directed) polypeptide L	0.101044
20621	Snn	stannin	0.100658
74053	Grip1	glutamate receptor interacting protein 1	0.100658
100503890	Pet100	PET100 homolog	0.100647
101240	Wdr91	WD repeat domain 91	0.0989407
109857	Cbr3	carbonyl reductase 3	0.0960845
78749	Filip1l	filamin A interacting protein 1-like	0.0956769
231123	Haus3	HAUS augmin-like complex, subunit 3	0.0943185
69068	1810011O10Rik	RIKEN cDNA 1810011O10 gene	0.0933538
17001	Ltc4s	leukotriene C4 synthase	0.093283
110175	Ggct	gamma-glutamyl cyclotransferase	0.0928678
211378	6720489N17Rik	RIKEN cDNA 6720489N17 gene	0.0925759
67971	Tppp3	tubulin polymerization-promoting protein family member 3	0.0922618
59043	Wsb2	WD repeat and SOCS box-containing 2	0.0913015
66205	Cd302	CD302 antigen	0.0911257
66142	Cox7b	cytochrome c oxidase subunit VIIb	0.0908125
74356	4931428F04Rik	RIKEN cDNA 4931428F04 gene	0.0903874
58251	BC100451	cDNA sequence BC100451	0.0892367
102465670	Mir7115	microRNA 7115	0.0885426
106672	AI413582	expressed sequence AI413582	0.0871048
73095	Slc25a42	solute carrier family 25, member 42	0.085716
231207	Cpeb2	cytoplasmic polyadenylation element binding protein 2	0.0853502
170716	Cyp4f13	cytochrome P450, family 4, subfamily f, polypeptide 13	0.0846467
21400	Tcea2	transcription elongation factor A (SII), 2	0.0843553
107885	Mthfs	5, 10-methenyltetrahydrofolate synthetase	0.0842277
68481	Mpzl1	myelin protein zero-like 1	0.083557
66148	Dnajc15	DnaJ heat shock protein family (Hsp40) member C15	0.0834367
75646	Rai14	retinoic acid induced 14	0.0824167
11973	Atp6v1e1	ATPase, H+ transporting, lysosomal V1 subunit E1	0.0821176
73451	Zfp763	zinc finger protein 763	0.0817814
13713	Elk3	ELK3, member of ETS oncogene family	0.0813138
109637	Upk1a	uroplakin 1A	0.0796797
18174	Slc11a2	solute carrier family 11 (proton-coupled divalent metal ion transporters), member 2	0.0787414
72203	2610507I01Rik	RIKEN cDNA 2610507I01 gene	0.07873
12830	Col4a5	collagen, type IV, alpha 5	0.0779337
277360	Prex1	phosphatidylinositol-3,4,5-trisphosphate-dependent Rac exchange factor 1	0.0778989
212090	Tmem60	transmembrane protein 60	0.0772334
19155	Npepps	aminopeptidase puromycin sensitive	0.075787
433375	Creg1	cellular repressor of E1A-stimulated genes 1	0.0752436
432466	Gm5424	predicted gene 5424	0.0751413
236604	Pisd-ps1	phosphatidylserine decarboxylase, pseudogene 1	0.0736656
231130	Tnip2	TNFAIP3 interacting protein 2	0.0736614
69596	Ap5s1	adaptor-related protein 5 complex, sigma 1 subunit	0.0735518
67603	Dusp6	dual specificity phosphatase 6	0.0726619
384214	Ephx4	epoxide hydrolase 4	0.0708331
399101	Snhg3	small nucleolar RNA host gene 3	0.0706298
66043	Atp5d	ATP synthase, H+ transporting, mitochondrial F1 complex, delta subunit	0.0706017
446101	Xrra1	X-ray radiation resistance associated 1	0.0705183
319448	Fndc3a	fibronectin type III domain containing 3A	0.070472
17474	Clec4d	C-type lectin domain family 4, member d	0.0702945
27356	Insl6	insulin-like 6	0.0693042
100039968	Gm12942	predicted gene 12942	0.0686478
54405	Ndufa1	NADH dehydrogenase (ubiquinone) 1 alpha subcomplex, 1	0.0683799
69186	Tmem256	transmembrane protein 256	0.0674957
77810	A930015D03Rik	RIKEN cDNA A930015D03 gene	0.0668473
14979	H2-Ke6	H2-K region expressed gene 6	0.0665156
67138	Herc6	hect domain and RLD 6	0.066399
19708	Dpf2	D4, zinc and double PHD fingers family 2	0.0647476
11565	Adssl1	adenylosuccinate synthetase like 1	0.0644378
223658	Mroh1	maestro heat-like repeat family member 1	0.0642227
68337	Crip2	cysteine rich protein 2	0.0638991
68920	1110065P20Rik	RIKEN cDNA 1110065P20 gene	0.0635904
106581	Fam234a	family with sequence similarity 234, member A	0.0629464
66826	Taz	tafazzin	0.0626881
232227	Iqsec1	IQ motif and Sec7 domain 1	0.0626521
21357	Tarbp2	TAR (HIV) RNA binding protein 2	0.06193
15024	H2-T10	histocompatibility 2, T region locus 10	0.0618669
14231	Fkbp7	FK506 binding protein 7	0.0617087
244871	Zc3h12c	zinc finger CCCH type containing 12C	0.0614146
69519	Rwdd2a	RWD domain containing 2A	0.0605736
21955	Tnnt1	troponin T1, skeletal, slow	0.0603979
320256	Dlec1	deleted in lung and esophageal cancer 1	0.0599742
12524	Cd86	CD86 antigen	0.0596659
17858	Mx2	MX dynamin-like GTPase 2	0.0591731
20768	Sephs2	selenophosphate synthetase 2	0.0588307
16576	Kif7	kinesin family member 7	0.0581518
73204	3110056K07Rik	RIKEN cDNA 3110056K07 gene	0.0578374
192970	Dhrs11	dehydrogenase/reductase (SDR family) member 11	0.0577765
16186	Il2rg	interleukin 2 receptor, gamma chain	0.0567133
84035	Kremen1	kringle containing transmembrane protein 1	0.0561696
68034	Fam122a	family with sequence similarity 122, member A	0.0560223
69660	Tmbim1	transmembrane BAX inhibitor motif containing 1	0.0557928
22612	Yes1	YES proto-oncogene 1, Src family tyrosine kinase	0.0556223
73724	Mcee	methylmalonyl CoA epimerase	0.0553444
15400	Hoxa3	homeobox A3	0.0548091
67283	Slc25a19	solute carrier family 25 (mitochondrial thiamine pyrophosphate carrier), member 19	0.0546043
68229	AI846148	expressed sequence AI846148	0.0544025
73182	Pear1	platelet endothelial aggregation receptor 1	0.0543559
21983	Tpbg	trophoblast glycoprotein	0.054264
56431	Dstn	destrin	0.0535955
69776	1600002D24Rik	RIKEN cDNA 1600002D24 gene	0.0533542
73333	Slc25a31	solute carrier family 25 (mitochondrial carrier; adenine nucleotide translocator), member 31	0.0533542
75141	Rasd2	RASD family, member 2	0.0533542
76142	Ppp1r14c	protein phosphatase 1, regulatory (inhibitor) subunit 14c	0.0533542
102465626	Mir7035	microRNA 7035	0.0533542
52014	Nus1	NUS1 dehydrodolichyl diphosphate synthase subunit	0.0533207
245350	AA414768	expressed sequence AA414768	0.0531996
70028	Dopey2	dopey family member 2	0.0530022
383295	Ypel5	yippee-like 5 (Drosophila)	0.0527799
68255	Tmem86b	transmembrane protein 86B	0.0522487
23789	Coro1b	coronin, actin binding protein 1B	0.0521099
246221	Mpst	mercaptopyruvate sulfurtransferase	0.0513078
14470	Rabac1	Rab acceptor 1 (prenylated)	0.0511986
69094	Tmem160	transmembrane protein 160	0.0503539
22249	Unc13b	unc-13 homolog B (C. elegans)	0.0502846
381287	A530032D15Rik	RIKEN cDNA A530032D15Rik gene	0.049349
69216	Svbp	small vasohibin binding protein	0.0493329
71063	Zfp597	zinc finger protein 597	0.0483197
66860	Tanc1	tetratricopeptide repeat, ankyrin repeat and coiled-coil containing 1	0.0482527
22022	Tpst2	protein-tyrosine sulfotransferase 2	0.0467301
11852	Rhob	ras homolog family member B	0.0461527
237926	Rsad1	radical S-adenosyl methionine domain containing 1	0.0457804
26970	Pla2g2e	phospholipase A2, group IIE	0.0457334
70611	Fbxo33	F-box protein 33	0.0453513
74868	Tmem65	transmembrane protein 65	0.044926
75687	Fam65a	family with sequence similarity 65, member A	0.0447308
55979	Agpat1	1-acylglycerol-3-phosphate O-acyltransferase 1 (lysophosphatidic acid acyltransferase, alpha)	0.044676
216169	Abhd17a	abhydrolase domain containing 17A	0.0419024
64383	Sirt2	sirtuin 2	0.0412849
74202	Fblim1	filamin binding LIM protein 1	0.0406227
269209	Stk36	serine/threonine kinase 36	0.0398305
66765	4933411K16Rik	RIKEN cDNA 4933411K16 gene	0.0393903
68490	Zfp579	zinc finger protein 579	0.0384388
14727	Lilr4b	leukocyte immunoglobulin-like receptor, subfamily B, member 4B	0.0379791
69837	Pcgf1	polycomb group ring finger 1	0.0375632
70737	Cgn	cingulin	0.037259
107951	Cdk9	cyclin-dependent kinase 9 (CDC2-related kinase)	0.0369106
70427	Mier2	MIER family member 2	0.0367069
74737	Pcf11	PCF11 cleavage and polyadenylation factor subunit	0.0366587
80752	Fam20c	family with sequence similarity 20, member C	0.0364863
58180	Hic2	hypermethylated in cancer 2	0.0353976
29810	Bag3	BCL2-associated athanogene 3	0.032884
54446	Nfat5	nuclear factor of activated T cells 5	0.0326504
269181	Mgat4a	mannoside acetylglucosaminyltransferase 4, isoenzyme A	0.0325429
12562	Cdh5	cadherin 5	0.032312
51902	Rnf24	ring finger protein 24	0.031734
18010	Neu1	neuraminidase 1	0.0310024
27280	Phlda3	pleckstrin homology like domain, family A, member 3	0.0297194
13014	Cstb	cystatin B	0.0295264
68332	Sdhaf1	succinate dehydrogenase complex assembly factor 1	0.0294191
30046	Zfp292	zinc finger protein 292	0.0293548
14674	Gna13	guanine nucleotide binding protein, alpha 13	0.0287577
106512	Gpsm3	G-protein signalling modulator 3 (AGS3-like, C. elegans)	0.0281284
14133	Fcna	ficolin A	0.027741
12651	Chkb	choline kinase beta	0.0273977
78777	Enthd2	ENTH domain containing 2	0.0273516
227753	Gsn	gelsolin	0.0270819
29809	Rabgap1l	RAB GTPase activating protein 1-like	0.0265359
17993	Ndufs4	NADH dehydrogenase (ubiquinone) Fe-S protein 4	0.0253271
68591	Mocos	molybdenum cofactor sulfurase	0.0252276
67923	Tceb1	transcription elongation factor B (SIII), polypeptide 1	0.0242946
18203	Ntan1	N-terminal Asn amidase	0.0240586
328110	Prpf39	pre-mRNA processing factor 39	0.0240286
66162	Bola2	bolA-like 2 (E. coli)	0.0238445
11853	Rhoc	ras homolog family member C	0.0236375
75627	Snapc1	small nuclear RNA activating complex, polypeptide 1	0.0231372
232854	Zfp418	zinc finger protein 418	0.0230443
208292	Zfp871	zinc finger protein 871	0.0229279
394434	Ugt1a9	UDP glucuronosyltransferase 1 family, polypeptide A9	0.0226566
329575	Gm14325	predicted gene 14325	0.0221351
70605	Zdhhc24	zinc finger, DHHC domain containing 24	0.021872
226442	Zfp281	zinc finger protein 281	0.0217821
72844	Kctd17	potassium channel tetramerisation domain containing 17	0.0195836
19739	Rgs9	regulator of G-protein signaling 9	0.0193849
27103	Eif2ak4	eukaryotic translation initiation factor 2 alpha kinase 4	0.0173436
19044	Ppox	protoporphyrinogen oxidase	0.0171907
246746	Cd300lf	CD300 molecule like family member F	0.0160125
66213	Med7	mediator complex subunit 7	0.015884
66084	Rmnd1	required for meiotic nuclear division 1 homolog	0.0156237
72205	Eml2	echinoderm microtubule associated protein like 2	0.015224
69101	Ydjc	YdjC homolog (bacterial)	0.0151337
223881	Rnd1	Rho family GTPase 1	0.0147642
52808	Tspyl2	TSPY-like 2	0.0142892
224640	Lemd2	LEM domain containing 2	0.0140111
232449	Dera	deoxyribose-phosphate aldolase (putative)	0.0132684
218793	Ube2e2	ubiquitin-conjugating enzyme E2E 2	0.0130786
70240	Ufsp1	UFM1-specific peptidase 1	0.0124135
30057	Timm8b	translocase of inner mitochondrial membrane 8B	0.0120308
19274	Ptprm	protein tyrosine phosphatase, receptor type, M	0.0120124
330188	Ccdc63	coiled-coil domain containing 63	0.0117914
100662	D930016D06Rik	RIKEN cDNA D930016D06 gene	0.0116829
17179	Matk	megakaryocyte-associated tyrosine kinase	0.011603
57745	Zfp112	zinc finger protein 112	0.011603
394433	Ugt1a5	UDP glucuronosyltransferase 1 family, polypeptide A5	0.0112377
74732	Stx11	syntaxin 11	0.0104814
16588	Kin	Kin17 DNA and RNA binding protein	0.00992395
13244	Degs1	delta(4)-desaturase, sphingolipid 1	0.00890398
11847	Arg2	arginase type II	0.00835202
12308	Calb2	calbindin 2	0.00835202
12372	Casq1	calsequestrin 1	0.00835202
13070	Cyp11a1	cytochrome P450, family 11, subfamily a, polypeptide 1	0.00835202
14745	Lpar1	lysophosphatidic acid receptor 1	0.00835202
19223	Ptgis	prostaglandin I2 (prostacyclin) synthase	0.00835202
19892	Rpe65	retinal pigment epithelium 65	0.00835202
20307	Ccl8	chemokine (C-C motif) ligand 8	0.00835202
27390	Mmel1	membrane metallo-endopeptidase-like 1	0.00835202
65962	Slc9a3r2	solute carrier family 9 (sodium/hydrogen exchanger), member 3 regulator 2	0.00835202
71325	Tchhl1	trichohyalin-like 1	0.00835202
71682	Wdr27	WD repeat domain 27	0.00835202
74096	Hvcn1	hydrogen voltage-gated channel 1	0.00835202
74403	4933400F21Rik	RIKEN cDNA 4933400F21 gene	0.00835202
74480	Samd4	sterile alpha motif domain containing 4	0.00835202
74691	Tdrd9	tudor domain containing 9	0.00835202
105518	A630023A22Rik	RIKEN cDNA A630023A22 gene	0.00835202
207596	Thsd4	thrombospondin, type I, domain containing 4	0.00835202
[truncated: 22,533 more rows]

## Sheet: J774 WNT1_vs_Untr
GeneSymbol	GeneName	Description	GFOLD(0.01)
227195	Ino80d	INO80 complex subunit D	5.33685
12273	C5ar1	complement component 5a receptor 1	4.42803
21825	Thbs1	thrombospondin 1	3.41763
665622	Hist1h2br	histone cluster 1 H2br	2.70385
69994	Rsc1a1	regulatory solute carrier protein, family 1, member 1	2.63176
244548	Elmod2	ELMO/CED-12 domain containing 2	2.49488
76220	6530402F18Rik	RIKEN cDNA 6530402F18 gene	2.44962
13730	Emp1	epithelial membrane protein 1	2.37948
70005	Znf41-ps	ZNF41, pseudogene	2.36796
329253	Gm15850	predicted gene 15850	2.36796
14594	Ggta1	glycoprotein galactosyltransferase alpha 1, 3	2.25258
667118	Zbed6	zinc finger, BED type containing 6	2.21906
27062	Cadps	Ca2+-dependent secretion activator	2.15747
209387	Trim30d	tripartite motif-containing 30D	2.04979
214058	Megf11	multiple EGF-like-domains 11	1.9857
100503041	Pdzd7	PDZ domain containing 7	1.9857
20612	Siglec1	sialic acid binding Ig-like lectin 1, sialoadhesin	1.91405
17395	Mmp9	matrix metallopeptidase 9	1.9023
328505	Skint7	selection and upkeep of intraepithelial T cells 7	1.8791
239611	Muc19	mucin 19	1.87204
626832	Gm6710	predicted gene 6710	1.79002
100504486	Gdap10	ganglioside-induced differentiation-associated-protein 10	1.74192
209380	Gm4759	predicted gene 4759	1.72688
83454	Nxf2	nuclear RNA export factor 2	1.64817
20197	S100a3	S100 calcium binding protein A3	1.614
667214	9930111J21Rik1	RIKEN cDNA 9930111J21 gene 1	1.60641
384309	Trim56	tripartite motif-containing 56	1.57227
329251	Ppp1r12b	protein phosphatase 1, regulatory (inhibitor) subunit 12B	1.56958
212391	Lcor	ligand dependent nuclear receptor corepressor	1.5596
12994	Csn3	casein kappa	1.54792
100040944	Gm3055	predicted gene 3055	1.54446
15042	H2-T24	histocompatibility 2, T region locus 24	1.47288
11944	Atp4a	ATPase, H+/K+ exchanging, gastric, alpha polypeptide	1.46554
21817	Tgm2	transglutaminase 2, C polypeptide	1.46554
207615	Wdr37	WD repeat domain 37	1.41969
50720	Sacs	sacsin	1.41788
100503949	Zfp965	zinc finger protein 965	1.41114
17064	Cd93	CD93 antigen	1.40989
432770	Rslcan18	regulator of sex-limitation candidate 18	1.38701
100316903	Gm20605	predicted gene 20605	1.38654
69926	Dnah17	dynein, axonemal, heavy chain 17	1.38523
70363	Fam135b	family with sequence similarity 135, member B	1.38523
380654	Cfap54	cilia and flagella associated protein 54	1.37913
13612	Edil3	EGF-like repeats and discoidin I-like domains 3	1.37479
545490	Zfp973	zinc finger protein 973	1.36984
232685	Lncpint	long non-protein coding RNA, Trp53 induced transcript	1.36288
54123	Irf7	interferon regulatory factor 7	1.34813
13518	Dst	dystonin	1.33542
100303732	Zfp967	zinc finger protein 967	1.32601
68178	Cgnl1	cingulin-like 1	1.31767
20353	Sema4c	sema domain, immunoglobulin domain (Ig), transmembrane domain (TM) and short cytoplasmic domain, (semaphorin) 4C	1.31373
224139	Golgb1	golgi autoantigen, golgin subfamily b, macrogolgin 1	1.30108
100503240	Trpc5os	transient receptor potential cation channel, subfamily C, member 5, opposite strand	1.30024
17101	Lyst	lysosomal trafficking regulator	1.29406
72289	Malat1	metastasis associated lung adenocarcinoma transcript 1 (non-coding RNA)	1.28562
17858	Mx2	MX dynamin-like GTPase 2	1.27675
13714	Elk4	ELK4, member of ETS oncogene family	1.27009
68074	A930013F10Rik	RIKEN cDNA A930013F10 gene	1.26884
215821	Arfgef3	ARFGEF family member 3	1.26358
229003	Helz2	helicase with zinc finger 2, transcriptional coactivator	1.26239
11761	Aox1	aldehyde oxidase 1	1.25363
16656	Hivep3	human immunodeficiency virus type I enhancer binding protein 3	1.25198
20776	Tmie	transmembrane inner ear	1.24699
214150	Ago3	argonaute RISC catalytic subunit 3	1.24584
12768	Ccr1	chemokine (C-C motif) receptor 1	1.23776
18708	Pik3r1	phosphatidylinositol 3-kinase, regulatory subunit, polypeptide 1 (p85 alpha)	1.23646
101118	Tmem168	transmembrane protein 168	1.2316
224079	Atp13a4	ATPase type 13A4	1.21646
628308	Zfp970	zinc finger protein 970	1.21303
53880	Naip7	NLR family, apoptosis inhibitory protein 7	1.21004
258154	Olfr1029	olfactory receptor 1029	1.21004
330122	Cxcl3	chemokine (C-X-C motif) ligand 3	1.21004
433470	AA467197	expressed sequence AA467197	1.21004
382253	Cdkl5	cyclin-dependent kinase-like 5	1.18767
234311	Ddx60	DEAD (Asp-Glu-Ala-Asp) box polypeptide 60	1.1846
66395	Ahnak	AHNAK nucleoprotein (desmoyokin)	1.18155
626848	Zfp971	zinc finger protein 971	1.17957
107895	Mgat5	mannoside acetylglucosaminyltransferase 5	1.16716
270120	Fat3	FAT atypical cadherin 3	1.16497
11426	Macf1	microtubule-actin crosslinking factor 1	1.16219
14293	Fpr1	formyl peptide receptor 1	1.15946
621823	Psme2b	protease (prosome, macropain) activator subunit 2B	1.15069
110876	Scn2a	sodium channel, voltage-gated, type II, alpha	1.14332
104681	Slc16a6	solute carrier family 16 (monocarboxylic acid transporters), member 6	1.13018
328830	A530064D06Rik	RIKEN cDNA A530064D06 gene	1.12903
14067	F5	coagulation factor V	1.12618
19302	Pex2	peroxisomal biogenesis factor 2	1.12218
64380	Ms4a4c	membrane-spanning 4-domains, subfamily A, member 4C	1.11392
108956	Apol7c	apolipoprotein L 7c	1.11392
75555	1700020D05Rik	RIKEN cDNA 1700020D05 gene	1.1129
110454	Ly6a	lymphocyte antigen 6 complex, locus A	1.10443
329152	Hecw2	HECT, C2 and WW domain containing E3 ubiquitin protein ligase 2	1.10389
20970	Sdc3	syndecan 3	1.10171
64009	Syne1	spectrin repeat containing, nuclear envelope 1	1.10006
27416	Abcc5	ATP-binding cassette, sub-family C (CFTR/MRP), member 5	1.09848
233781	Xylt1	xylosyltransferase 1	1.09099
269198	Nbeal1	neurobeachin like 1	1.07788
215257	Il1f9	interleukin 1 family, member 9	1.06956
109181	Trip11	thyroid hormone receptor interactor 11	1.06186
209378	Itih5	inter-alpha (globulin) inhibitor H5	1.061
381022	Kmt2d	lysine (K)-specific methyltransferase 2D	1.05635
12402	Cbl	Casitas B-lineage lymphoma	1.05059
20340	Glg1	golgi apparatus protein 1	1.0294
110350	Dync2h1	dynein cytoplasmic 2 heavy chain 1	1.0227
240028	Lnpep	leucyl/cystinyl aminopeptidase	1.02147
73707	Gucy2g	guanylate cyclase 2g	1.01105
106861	Abhd3	abhydrolase domain containing 3	1.01105
320377	9330175E14Rik	RIKEN cDNA 9330175E14 gene	1.01007
100039192	Tmem254c	transmembrane protein 254c	1.00979
107589	Mylk	myosin, light polypeptide kinase	0.991196
22700	Zfp40	zinc finger protein 40	0.989528
382018	Unc13a	unc-13 homolog A (C. elegans)	0.988531
100042856	Gm4070	predicted gene 4070	0.988102
233115	Dpy19l3	dpy-19-like 3 (C. elegans)	0.984811
20305	Ccl6	chemokine (C-C motif) ligand 6	0.983797
100986	Akap9	A kinase (PRKA) anchor protein (yotiao) 9	0.983093
100040766	Mroh2a	maestro heat-like repeat family member 2A	0.980132
268752	Wdfy2	WD repeat and FYVE domain containing 2	0.976232
16633	Klra2	killer cell lectin-like receptor, subfamily A, member 2	0.975179
100042165	BC005561	cDNA sequence BC005561	0.974995
74309	Osbp2	oxysterol binding protein 2	0.973638
26570	Slc7a11	solute carrier family 7 (cationic amino acid transporter, y+ system), member 11	0.969666
16560	Kif1a	kinesin family member 1A	0.965606
320506	Lmbrd2	LMBR1 domain containing 2	0.964293
236312	Pyhin1	pyrin and HIN domain family, member 1	0.960034
27404	Abca8b	ATP-binding cassette, sub-family A (ABC1), member 8b	0.958448
14289	Fpr2	formyl peptide receptor 2	0.956832
20491	Sla	src-like adaptor	0.952802
320528	Vps13c	vacuolar protein sorting 13C	0.950695
382551	Cd300ld3	CD300 molecule like family member D3	0.950264
12455	Ccnt1	cyclin T1	0.941342
667962	Zfp966	zinc finger protein 966	0.940781
15064	Mr1	major histocompatibility complex, class I-related	0.940771
58185	Rsad2	radical S-adenosyl methionine domain containing 2	0.94041
319565	Syne2	spectrin repeat containing, nuclear envelope 2	0.937418
70162	Hk1os	hexokinase 1, opposite strand	0.936773
18008	Nes	nestin	0.936093
16439	Itpr2	inositol 1,4,5-triphosphate receptor 2	0.936014
93890	Pcdhb19	protocadherin beta 19	0.931124
75723	Amotl1	angiomotin-like 1	0.929948
13424	Dync1h1	dynein cytoplasmic 1 heavy chain 1	0.926782
74081	Cep350	centrosomal protein 350	0.917321
100302730	5830417I10Rik	RIKEN cDNA 5830417I10 gene	0.915396
20360	Sema6c	sema domain, transmembrane domain (TM), and cytoplasmic domain, (semaphorin) 6C	0.914699
23966	Tenm4	teneurin transmembrane protein 4	0.913201
17248	Mdm4	transformed mouse 3T3 cell double minute 4	0.911576
15002	H2-Ob	histocompatibility 2, O region beta locus	0.901709
54447	Asah2	N-acylsphingosine amidohydrolase 2	0.901585
21922	Clec3b	C-type lectin domain family 3, member b	0.900453
213522	Plekhg6	pleckstrin homology domain containing, family G (with RhoGef domain) member 6	0.900453
665033	Col6a5	collagen, type VI, alpha 5	0.900453
14257	Flt4	FMS-like tyrosine kinase 4	0.88848
209239	Gan	giant axonal neuropathy	0.888257
67230	Zfp329	zinc finger protein 329	0.888197
20742	Sptbn1	spectrin beta, non-erythrocytic 1	0.887204
107303348	Setdb2-phf11c	Setdb2-Phf11c readthrough	0.886251
22288	Utrn	utrophin	0.883426
105980075	Dpm1-adnp	Dpm1-adnp readthrough	0.882772
54446	Nfat5	nuclear factor of activated T cells 5	0.882584
20558	Slfn4	schlafen 4	0.881078
19280	Ptprs	protein tyrosine phosphatase, receptor type, S	0.877461
15040	H2-T23	histocompatibility 2, T region locus 23	0.875821
213742	Xist	inactive X specific transcripts	0.875741
12702	Socs3	suppressor of cytokine signaling 3	0.872284
12836	Col7a1	collagen, type VII, alpha 1	0.871734
107607	Nod1	nucleotide-binding oligomerization domain containing 1	0.866599
75956	Srrm2	serine/arginine repetitive matrix 2	0.865315
16409	Itgam	integrin alpha M	0.865016
11603	Agrn	agrin	0.862645
246728	Oas2	2'-5' oligoadenylate synthetase 2	0.850608
231991	Creb5	cAMP responsive element binding protein 5	0.846296
17394	Mmp8	matrix metallopeptidase 8	0.846268
57349	Ppbp	pro-platelet basic protein	0.846268
246727	Oas3	2'-5' oligoadenylate synthetase 3	0.845952
15204	Herc2	HECT and RLD domain containing E3 ubiquitin protein ligase 2	0.845583
212999	Tnpo2	transportin 2 (importin 3, karyopherin beta 2b)	0.836398
15061	Ifi44l	interferon-induced protein 44 like	0.836117
56620	Clec4n	C-type lectin domain family 4, member n	0.834999
77036	1700109H08Rik	RIKEN cDNA 1700109H08 gene	0.834844
229227	4932438A13Rik	RIKEN cDNA 4932438A13 gene	0.833587
17345	Mki67	antigen identified by monoclonal antibody Ki 67	0.828572
240832	Tor1aip2	torsin A interacting protein 2	0.827585
102635552	Gm32856	predicted gene, 32856	0.823314
241694	Ralgapa2	Ral GTPase activating protein, alpha subunit 2 (catalytic)	0.819487
11979	Atp7b	ATPase, Cu++ transporting, beta polypeptide	0.818534
106585	Ankrd12	ankyrin repeat domain 12	0.817981
30957	Mapk8ip3	mitogen-activated protein kinase 8 interacting protein 3	0.817365
20249	Scd1	stearoyl-Coenzyme A desaturase 1	0.811891
269700	Gm15800	predicted gene 15800	0.811887
237887	Slfn10-ps	schlafen 10, pseudogene	0.808146
12728	Clcn5	chloride channel, voltage-sensitive 5	0.807499
17472	Gbp4	guanylate binding protein 4	0.802687
242474	Tmem245	transmembrane protein 245	0.801563
326623	Tnfsf15	tumor necrosis factor (ligand) superfamily, member 15	0.801481
103406	Zfr2	zinc finger RNA binding protein 2	0.797515
75131	4930512J16Rik	RIKEN cDNA 4930512J16 gene	0.796537
78668	E130112N10Rik	RIKEN cDNA E130112N10 gene	0.791041
68713	Ifitm1	interferon induced transmembrane protein 1	0.789999
69116	Ubr4	ubiquitin protein ligase E3 component n-recognin 4	0.789611
17250	Abcc1	ATP-binding cassette, sub-family C (CFTR/MRP), member 1	0.789368
67928	Abca14	ATP-binding cassette, sub-family A (ABC1), member 14	0.787184
18087	Nktr	natural killer tumor recognition sequence	0.786281
235439	Herc1	HECT and RLD domain containing E3 ubiquitin protein ligase family member 1	0.785688
230895	Vps13d	vacuolar protein sorting 13D	0.785436
240869	Zbtb37	zinc finger and BTB domain containing 37	0.784221
233424	Tmc3	transmembrane channel-like gene family 3	0.782666
16768	Lag3	lymphocyte-activation gene 3	0.780893
66808	9030624G23Rik	RIKEN cDNA 9030624G23 gene	0.780893
73449	1700066B19Rik	RIKEN cDNA 1700066B19 gene	0.780893
353237	Pcdhac2	protocadherin alpha subfamily C, 2	0.780893
243780	E330009J07Rik	RIKEN cDNA E330009J07 gene	0.779816
67911	Zfp169	zinc finger protein 169	0.77775
435518	Pdxk-ps	pyridoxal (pyridoxine, vitamin B6) kinase, pseudogene	0.777289
30805	Slc22a4	solute carrier family 22 (organic cation transporter), member 4	0.777126
93691	Klf7	Kruppel-like factor 7 (ubiquitous)	0.7766
100683	Trrap	transformation/transcription domain-associated protein	0.775106
30049	Scd3	stearoyl-coenzyme A desaturase 3	0.771959
59026	Huwe1	HECT, UBA and WWE domain containing 1	0.769566
76899	Golga1	golgi autoantigen, golgin subfamily a, 1	0.764252
27364	Srr	serine racemase	0.763606
16438	Itpr1	inositol 1,4,5-trisphosphate receptor 1	0.762333
58217	Trem1	triggering receptor expressed on myeloid cells 1	0.757572
666173	Vps13b	vacuolar protein sorting 13B	0.756509
23882	Gadd45g	growth arrest and DNA-damage-inducible 45 gamma	0.755246
75016	4930480K23Rik	RIKEN cDNA 4930480K23 gene	0.75466
114229	Kiss1r	KISS1 receptor	0.75257
230979	Tnfrsf14	tumor necrosis factor receptor superfamily, member 14 (herpesvirus entry mediator)	0.751731
99899	Ifi44	interferon-induced protein 44	0.751646
71416	5430425K12Rik	RIKEN cDNA 5430425K12 gene	0.75111
16554	Kif13b	kinesin family member 13B	0.75026
381353	Gm996	predicted gene 996	0.749356
76645	Pkd1l2	polycystic kidney disease 1 like 2	0.748881
269878	Megf8	multiple EGF-like-domains 8	0.745899
21816	Tgm1	transglutaminase 1, K polypeptide	0.744992
226562	Prrc2c	proline-rich coiled-coil 2C	0.741121
319236	Trim12c	tripartite motif-containing 12C	0.738877
226418	Yod1	YOD1 deubiquitinase	0.738555
245240	9930111J21Rik2	RIKEN cDNA 9930111J21 gene 2	0.735099
100705	Acacb	acetyl-Coenzyme A carboxylase beta	0.734615
66725	Lrrk2	leucine-rich repeat kinase 2	0.734524
16176	Il1b	interleukin 1 beta	0.730848
229900	Gbp7	guanylate binding protein 7	0.72867
170744	Tlr8	toll-like receptor 8	0.728033
22589	Atrx	alpha thalassemia/mental retardation syndrome X-linked	0.727386
15370	Nr4a1	nuclear receptor subfamily 4, group A, member 1	0.723649
240667	Sec31b	Sec31 homolog B (S. cerevisiae)	0.723567
57261	Brd4	bromodomain containing 4	0.722377
83921	Tmem2	transmembrane protein 2	0.722257
12211	Birc6	baculoviral IAP repeat-containing 6	0.719701
66775	Hacd4	3-hydroxyacyl-CoA dehydratase 4	0.715412
105689	Mycbp2	MYC binding protein 2	0.714164
665775	Bod1l	biorientation of chromosomes in cell division 1-like	0.713433
195434	Utp14b	UTP14B small subunit processome component	0.713141
15258	Hipk2	homeodomain interacting protein kinase 2	0.711376
27403	Abca7	ATP-binding cassette, sub-family A (ABC1), member 7	0.711069
217194	Klhl11	kelch-like 11	0.710126
12704	Cit	citron	0.710108
214162	Kmt2a	lysine (K)-specific methyltransferase 2A	0.706419
108000	Cenpf	centromere protein F	0.702737
238130	Dock4	dedicator of cytokinesis 4	0.697839
547253	Parp14	poly (ADP-ribose) polymerase family, member 14	0.696628
286940	Flnb	filamin, beta	0.694884
54214	Golga4	golgi autoantigen, golgin subfamily a, 4	0.692869
93871	Brwd1	bromodomain and WD repeat domain containing 1	0.686821
381598	2610005L07Rik	RIKEN cDNA 2610005L07 gene	0.684592
170936	Zfp369	zinc finger protein 369	0.681449
85031	Pla1a	phospholipase A1 member A	0.680805
18763	Pkd1	polycystic kidney disease 1 homolog	0.679382
12266	C3	complement component 3	0.676909
73422	Prox2	prospero homeobox 2	0.674388
19073	Srgn	serglycin	0.673199
12983	Csf2rb	colony stimulating factor 2 receptor, beta, low-affinity (granulocyte-macrophage)	0.672242
71375	Foxn3	forkhead box N3	0.672171
214133	Tet2	tet methylcytosine dioxygenase 2	0.671562
14245	Lpin1	lipin 1	0.669703
320148	B430306N03Rik	RIKEN cDNA B430306N03 gene	0.668702
94094	Trim34a	tripartite motif-containing 34A	0.66425
17281	Fyco1	FYVE and coiled-coil domain containing 1	0.663343
16328	Cep250	centrosomal protein 250	0.663267
668108	Gm8979	predicted gene 8979	0.66126
18541	Pcnt	pericentrin (kendrin)	0.661144
231051	Kmt2c	lysine (K)-specific methyltransferase 2C	0.65793
56448	Cyp2d22	cytochrome P450, family 2, subfamily d, polypeptide 22	0.656333
12495	Entpd1	ectonucleoside triphosphate diphosphohydrolase 1	0.655621
71371	Arid5b	AT rich interactive domain 5B (MRF1-like)	0.653611
320977	A330023F24Rik	RIKEN cDNA A330023F24 gene	0.652176
231287	Atp10d	ATPase, class V, type 10D	0.650953
18779	Pla2r1	phospholipase A2 receptor 1	0.65081
22625	Map3k19	mitogen-activated protein kinase kinase kinase 19	0.65081
68070	Pdzd2	PDZ domain containing 2	0.65081
71166	4933424G06Rik	RIKEN cDNA 4933424G06 gene	0.65081
73331	1700034P13Rik	RIKEN cDNA 1700034P13 gene	0.65081
224480	Nox3	NADPH oxidase 3	0.65081
319830	1500004A13Rik	RIKEN cDNA 1500004A13 gene	0.65081
385354	Frmd7	FERM domain containing 7	0.65081
13836	Epha2	Eph receptor A2	0.649298
233789	Smg1	SMG1 homolog, phosphatidylinositol 3-kinase-related kinase (C. elegans)	0.648926
13024	Ctla2a	cytotoxic T lymphocyte-associated protein 2 alpha	0.647909
16323	Inhba	inhibin beta-A	0.647909
625018	C4a	complement component 4A (Rodgers blood group)	0.647162
77087	Ankrd11	ankyrin repeat domain 11	0.645476
100038725	Cep85l	centrosomal protein 85-like	0.642972
320225	Catsperg1	catsper channel auxiliary subunit gamma 1	0.641071
21942	Tnfrsf9	tumor necrosis factor receptor superfamily, member 9	0.640503
54608	Abhd2	abhydrolase domain containing 2	0.640385
382066	Prdm10	PR domain containing 10	0.639777
18128	Notch1	notch 1	0.639249
18987	Pou2f2	POU domain, class 2, transcription factor 2	0.639113
11303	Abca1	ATP-binding cassette, sub-family A (ABC1), member 1	0.638411
15024	H2-T10	histocompatibility 2, T region locus 10	0.636112
269338	Vps39	VPS39 HOPS complex subunit	0.634614
16971	Lrp1	low density lipoprotein receptor-related protein 1	0.632689
213988	Tnrc6b	trinucleotide repeat containing 6b	0.631336
213993	Ccdc186	coiled-coil domain containing 186	0.627782
227671	Gbgt1	globoside alpha-1,3-N-acetylgalactosaminyltransferase 1	0.6275
239528	Ago2	argonaute RISC catalytic subunit 2	0.624832
56220	Zfp386	zinc finger protein 386 (Kruppel-like)	0.624682
67200	Ccdc77	coiled-coil domain containing 77	0.624456
71389	Chd6	chromodomain helicase DNA binding protein 6	0.6223
100043125	Cd300ld5	CD300 molecule like family member D5	0.621069
71481	Alpk1	alpha-kinase 1	0.620381
30046	Zfp292	zinc finger protein 292	0.619478
71101	Uvssa	UV stimulated scaffold protein A	0.61902
78943	Ern1	endoplasmic reticulum (ER) to nucleus signalling 1	0.618735
19271	Ptprj	protein tyrosine phosphatase, receptor type, J	0.616931
606736	C920009B18Rik	RIKEN cDNA C920009B18 gene	0.616564
77480	Kidins220	kinase D-interacting substrate 220	0.612084
76408	Abcc3	ATP-binding cassette, sub-family C (CFTR/MRP), member 3	0.609904
16589	Uhmk1	U2AF homology motif (UHM) kinase 1	0.607562
18605	Enpp1	ectonucleotide pyrophosphatase/phosphodiesterase 1	0.605421
18724	Pira11	paired-Ig-like receptor A11	0.603303
56489	Ikbke	inhibitor of kappaB kinase epsilon	0.60264
207212	Arhgef17	Rho guanine nucleotide exchange factor (GEF) 17	0.598521
98999	Znfx1	zinc finger, NFX1-type containing 1	0.59672
14241	Foxl1	forkhead box L1	0.595134
21378	Tbrg3	transforming growth factor beta regulated gene 3	0.595134
75424	Zfp820	zinc finger protein 820	0.595134
16679	Krt86	keratin 86	0.594226
18810	Plec	plectin	0.593096
23962	Oasl2	2'-5' oligoadenylate synthetase-like 2	0.592748
78751	Zc3h6	zinc finger CCCH type containing 6	0.592455
215690	Nav1	neuron navigator 1	0.591989
105841	Dennd3	DENN/MADD domain containing 3	0.590983
237886	Slfn9	schlafen 9	0.59088
60525	Acss2	acyl-CoA synthetase short-chain family member 2	0.589486
16161	Il12rb1	interleukin 12 receptor, beta 1	0.588275
27410	Abca3	ATP-binding cassette, sub-family A (ABC1), member 3	0.587986
230073	Ddx58	DEAD (Asp-Glu-Ala-Asp) box polypeptide 58	0.585813
20847	Stat2	signal transducer and activator of transcription 2	0.585401
13521	Slc26a2	solute carrier family 26 (sulfate transporter), member 2	0.58466
100503353	Gm14440	predicted gene 14440	0.582195
331004	Slc9a9	solute carrier family 9 (sodium/hydrogen exchanger), member 9	0.581977
11305	Abca2	ATP-binding cassette, sub-family A (ABC1), member 2	0.58148
19274	Ptprm	protein tyrosine phosphatase, receptor type, M	0.581013
81910	Rrbp1	ribosome binding protein 1	0.580635
56484	Foxo3	forkhead box O3	0.580373
77777	Ulbp1	UL16 binding protein 1	0.579411
246707	Emilin2	elastin microfibril interfacer 2	0.578783
110094	Phka2	phosphorylase kinase alpha 2	0.573463
211135	D130040H23Rik	RIKEN cDNA D130040H23 gene	0.572086
15114	Hap1	huntingtin-associated protein 1	0.571304
244895	Peak1	pseudopodium-enriched atypical kinase 1	0.570918
192187	Stab1	stabilin 1	0.570903
231637	Ssh1	slingshot homolog 1 (Drosophila)	0.56901
19157	Cyth1	cytohesin 1	0.568658
24131	Ldb3	LIM domain binding 3	0.567279
634650	Gbp11	guanylate binding protein 11	0.567279
12286	Cacna1a	calcium channel, voltage-dependent, P/Q type, alpha 1A subunit	0.567008
104009	Qsox1	quiescin Q6 sulfhydryl oxidase 1	0.566915
100861753	Gm21188	predicted gene, 21188	0.564967
216864	Mgl2	macrophage galactose N-acetyl-galactosamine specific lectin 2	0.564633
18129	Notch2	notch 2	0.561872
30930	Vps26a	VPS26 retromer complex component A	0.560171
209086	Samd9l	sterile alpha motif domain containing 9-like	0.559972
56381	Spen	SPEN homolog, transcriptional regulator (Drosophila)	0.559206
212114	Nhlrc3	NHL repeat containing 3	0.555825
29863	Pde7b	phosphodiesterase 7B	0.554497
28240	Trpm2	transient receptor potential cation channel, subfamily M, member 2	0.552347
620016	Gm12669	predicted gene 12669	0.55208
217366	Lrrc45	leucine rich repeat containing 45	0.55201
216799	Nlrp3	NLR family, pyrin domain containing 3	0.55085
225115	Svil	supervillin	0.550549
434341	Nlrc5	NLR family, CARD domain containing 5	0.550518
338366	Mia3	melanoma inhibitory activity 3	0.548773
20310	Cxcl2	chemokine (C-X-C motif) ligand 2	0.548247
16190	Il4ra	interleukin 4 receptor, alpha	0.547968
101809	Spred3	sprouty-related, EVH1 domain containing 3	0.546233
225164	Mib1	mindbomb E3 ubiquitin protein ligase 1	0.545778
208647	Creb3l2	cAMP responsive element binding protein 3-like 2	0.545459
231863	Fbxl18	F-box and leucine-rich repeat protein 18	0.545356
211978	Zfyve26	zinc finger, FYVE domain containing 26	0.544782
57138	Slc12a5	solute carrier family 12, member 5	0.54373
20610	Sumo3	small ubiquitin-like modifier 3	0.54196
17252	Rdh11	retinol dehydrogenase 11	0.540345
218441	Zfyve16	zinc finger, FYVE domain containing 16	0.538574
241447	Cers6	ceramide synthase 6	0.537233
107476	Acaca	acetyl-Coenzyme A carboxylase alpha	0.536738
75547	Akap13	A kinase (PRKA) anchor protein 13	0.535627
271564	Vps13a	vacuolar protein sorting 13A	0.534824
72351	Ptar1	protein prenyltransferase alpha subunit repeat containing 1	0.533967
17831	Muc2	mucin 2	0.532465
218544	Sgtb	small glutamine-rich tetratricopeptide repeat (TPR)-containing, beta	0.531574
15937	Ier3	immediate early response 3	0.531317
229542	Gatad2b	GATA zinc finger domain containing 2B	0.530692
245884	Fam71f2	family with sequence similarity 71, member F2	0.530315
234967	Slc36a4	solute carrier family 36 (proton/amino acid symporter), member 4	0.528793
26920	Cntrl	centriolin	0.527389
71740	Nectin4	nectin cell adhesion molecule 4	0.526347
110557	H2-Q6	histocompatibility 2, Q region locus 6	0.52631
667281	H60b	histocompatibility 60b	0.524601
19252	Dusp1	dual specificity phosphatase 1	0.524231
71586	Ifih1	interferon induced with helicase C domain 1	0.523741
73254	Ccdc18	coiled-coil domain containing 18	0.523628
20403	Itsn2	intersectin 2	0.523472
16440	Itpr3	inositol 1,4,5-triphosphate receptor 3	0.521319
23961	Oas1b	2'-5' oligoadenylate synthetase 1B	0.519608
80861	Dhx58	DEXH (Asp-Glu-X-His) box polypeptide 58	0.515278
16835	Ldlr	low density lipoprotein receptor	0.514067
30938	Fgd3	FYVE, RhoGEF and PH domain containing 3	0.512528
244668	Sipa1l2	signal-induced proliferation-associated 1 like 2	0.512093
20750	Spp1	secreted phosphoprotein 1	0.51201
216856	Nlgn2	neuroligin 2	0.51019
192195	Ash1l	ash1 (absent, small, or homeotic)-like (Drosophila)	0.510005
72701	Zfp618	zinc finger protein 618	0.509492
14538	Gcnt2	glucosaminyl (N-acetyl) transferase 2, I-branching enzyme	0.509189
12936	Pcdha4	protocadherin alpha 4	0.508248
12942	Pcdha11	protocadherin alpha 11	0.508248
14073	Faah	fatty acid amide hydrolase	0.508248
19132	Prph	peripherin	0.508248
192164	Pcdha12	protocadherin alpha 12	0.508248
353234	Pcdha2	protocadherin alpha 2	0.508248
353235	Pcdha8	protocadherin alpha 8	0.508248
353236	Pcdhac1	protocadherin alpha subfamily C, 1	0.508248
100047133	Gm16894	predicted gene, 16894	0.508248
545030	Wdfy4	WD repeat and FYVE domain containing 4	0.5082
217305	Cd300ld	CD300 molecule like family member d	0.507943
245007	Zbtb38	zinc finger and BTB domain containing 38	0.507309
664883	Nova1	neuro-oncological ventral antigen 1	0.506128
11302	Aatk	apoptosis-associated tyrosine kinase	0.504092
277973	Slc9a5	solute carrier family 9 (sodium/hydrogen exchanger), member 5	0.503679
19708	Dpf2	D4, zinc and double PHD fingers family 2	0.503675
667977	Gm8909	predicted gene 8909	0.502555
226519	Lamc1	laminin, gamma 1	0.502213
474145	Clec4a4	C-type lectin domain family 4, member a4	0.501254
77097	Tanc2	tetratricopeptide repeat, ankyrin repeat and coiled-coil containing 2	0.500062
108857	Ankhd1	ankyrin repeat and KH domain containing 1	0.498142
241915	Phc3	polyhomeotic-like 3 (Drosophila)	0.498115
56030	Tmem131	transmembrane protein 131	0.49482
108154	Adamts6	a disintegrin-like and metallopeptidase (reprolysin type) with thrombospondin type 1 motif, 6	0.492406
226970	Arhgef4	Rho guanine nucleotide exchange factor (GEF) 4	0.492316
12182	Bst1	bone marrow stromal cell antigen 1	0.492185
320719	6030443J06Rik	RIKEN cDNA 6030443J06 gene	0.491636
329015	Atg2a	autophagy related 2A	0.49146
74596	Cds1	CDP-diacylglycerol synthase 1	0.491273
17312	Clec10a	C-type lectin domain family 10, member A	0.489799
171504	Apobr	apolipoprotein B receptor	0.489269
320790	Chd7	chromodomain helicase DNA binding protein 7	0.489127
58203	Zbp1	Z-DNA binding protein 1	0.488911
19090	Prkdc	protein kinase, DNA activated, catalytic polypeptide	0.488842
21827	Thbs3	thrombospondin 3	0.488544
217119	Xylt2	xylosyltransferase II	0.488
103012	Firre	functional intergenic repeating RNA element	0.48731
11501	Adam8	a disintegrin and metallopeptidase domain 8	0.486798
244059	Chd2	chromodomain helicase DNA binding protein 2	0.486673
330812	Rnf150	ring finger protein 150	0.486279
21452	Tcn2	transcobalamin 2	0.485828
235682	Zfp445	zinc finger protein 445	0.485762
330188	Ccdc63	coiled-coil domain containing 63	0.485586
13998	Fgd6	FYVE, RhoGEF and PH domain containing 6	0.484391
16403	Itga6	integrin alpha 6	0.482463
74002	Psd2	pleckstrin and Sec7 domain containing 2	0.481409
15018	H2-Q7	histocompatibility 2, Q region locus 7	0.481377
16421	Itgb7	integrin beta 7	0.480914
320538	Ubn2	ubinuclein 2	0.480841
74048	Vsir	V-set immunoregulatory receptor	0.480569
239102	Zfhx2	zinc finger homeobox 2	0.480538
12519	Cd80	CD80 antigen	0.480127
100503498	Gm16675	predicted gene, 16675	0.479453
235048	Zfp599	zinc finger protein 599	0.478846
320271	Scai	suppressor of cancer cell invasion	0.476827
18796	Plcb2	phospholipase C, beta 2	0.475715
11658	Alcam	activated leukocyte cell adhesion molecule	0.475543
270084	Lpcat2	lysophosphatidylcholine acyltransferase 2	0.474892
19106	Eif2ak2	eukaryotic translation initiation factor 2-alpha kinase 2	0.474703
94180	Acsbg1	acyl-CoA synthetase bubblegum family member 1	0.467959
53322	Nucb2	nucleobindin 2	0.467282
210162	Zkscan2	zinc finger with KRAB and SCAN domains 2	0.466693
17940	Naip1	NLR family, apoptosis inhibitory protein 1	0.466644
78286	Nav2	neuron navigator 2	0.466631
268903	Nrip1	nuclear receptor interacting protein 1	0.466013
235380	Dmxl2	Dmx-like 2	0.465852
319518	Pdpr	pyruvate dehydrogenase phosphatase regulatory subunit	0.464855
15357	Hmgcr	3-hydroxy-3-methylglutaryl-Coenzyme A reductase	0.463952
11864	Arnt2	aryl hydrocarbon receptor nuclear translocator 2	0.463453
11980	Atp8a1	ATPase, aminophospholipid transporter (APLT), class I, type 8A, member 1	0.458787
207165	Bptf	bromodomain PHD finger transcription factor	0.457554
94246	Arid4b	AT rich interactive domain 4B (RBP1-like)	0.457334
83430	Il23a	interleukin 23, alpha subunit p19	0.455783
208292	Zfp871	zinc finger protein 871	0.455674
269389	Tox2	TOX high mobility group box family member 2	0.454529
18125	Nos1	nitric oxide synthase 1, neuronal	0.452934
319899	Dock6	dedicator of cytokinesis 6	0.452845
71319	4933439K11Rik	RIKEN cDNA 4933439K11 gene	0.452193
80860	Ghdc	GH3 domain containing	0.45205
100019	Mdn1	midasin AAA ATPase 1	0.45187
269695	Rnft2	ring finger protein, transmembrane 2	0.451641
20128	Trim30a	tripartite motif-containing 30A	0.450613
76850	Ago4	argonaute RISC catalytic subunit 4	0.450448
101706	Numa1	nuclear mitotic apparatus protein 1	0.449043
414758	Zfp950	zinc finger protein 950	0.449007
21745	Tep1	telomerase associated protein 1	0.446949
21354	Tap1	transporter 1, ATP-binding cassette, sub-family B (MDR/TAP)	0.446609
242083	Ppm1l	protein phosphatase 1 (formerly 2C)-like	0.445935
216238	Eea1	early endosome antigen 1	0.445239
233060	Zfp382	zinc finger protein 382	0.445156
13838	Epha4	Eph receptor A4	0.444571
67534	Ttll4	tubulin tyrosine ligase-like family, member 4	0.443475
638247	9530082P21Rik	RIKEN cDNA 9530082P21 gene	0.44184
24127	Xrn1	5'-3' exoribonuclease 1	0.44165
19696	Rel	reticuloendotheliosis oncogene	0.441631
17386	Mmp13	matrix metallopeptidase 13	0.441625
116848	Baz2a	bromodomain adjacent to zinc finger domain, 2A	0.441399
72313	Fryl	FRY like transcription coactivator	0.441392
55925	Syt8	synaptotagmin VIII	0.439
109151	Chd9	chromodomain helicase DNA binding protein 9	0.438746
244183	Trim30b	tripartite motif-containing 30B	0.437545
16974	Lrp6	low density lipoprotein receptor-related protein 6	0.43739
73368	Col20a1	collagen, type XX, alpha 1	0.437276
14933	Gk	glycerol kinase	0.43713
100038752	Gm10825	predicted gene 10825	0.436382
16709	Ktn1	kinectin 1	0.436142
19039	Lgals3bp	lectin, galactoside-binding, soluble, 3 binding protein	0.435129
232560	Caprin2	caprin family member 2	0.434989
217692	Sipa1l1	signal-induced proliferation-associated 1 like 1	0.434582
66643	Lix1	limb and CNS expressed 1	0.434358
14218	Sh3pxd2a	SH3 and PX domains 2A	0.433676
258783	Olfr920	olfactory receptor 920	0.433388
319983	9330111N05Rik	RIKEN cDNA 9330111N05 gene	0.431574
75202	Spaca6	sperm acrosome associated 6	0.431434
73124	Golim4	golgi integral membrane protein 4	0.431048
100040769	Gm15506	predicted gene 15506	0.428642
19300	Abcd4	ATP-binding cassette, sub-family D (ALD), member 4	0.428488
50767	Pnpla6	patatin-like phospholipase domain containing 6	0.428365
11906	Zfhx3	zinc finger homeobox 3	0.427844
195018	Zzef1	zinc finger, ZZ-type with EF hand domain 1	0.425215
18752	Prkcg	protein kinase C, gamma	0.423523
70028	Dopey2	dopey family member 2	0.422762
16613	Klk1b11	kallikrein 1-related peptidase b11	0.421496
277978	Exoc3l	exocyst complex component 3-like	0.420012
12914	Crebbp	CREB binding protein	0.419984
12524	Cd86	CD86 antigen	0.418572
94219	Cnnm2	cyclin M2	0.417412
11482	Acvrl1	activin A receptor, type II-like 1	0.416937
55935	Fnbp4	formin binding protein 4	0.416501
14130	Fcgr2b	Fc receptor, IgG, low affinity IIb	0.415642
229473	D930015E06Rik	RIKEN cDNA D930015E06 gene	0.415507
72278	Ccpg1	cell cycle progression 1	0.415399
234353	Psd3	pleckstrin and Sec7 domain containing 3	0.415122
269254	Setx	senataxin	0.414927
72503	2610507B11Rik	RIKEN cDNA 2610507B11 gene	0.41472
69550	Bst2	bone marrow stromal cell antigen 2	0.414374
545428	Ccdc141	coiled-coil domain containing 141	0.413287
16565	Kif21b	kinesin family member 21B	0.413206
207806	Usf3	upstream transcription factor family member 3	0.412777
212073	Syne3	spectrin repeat containing, nuclear envelope family member 3	0.412565
77595	Nup210l	nucleoporin 210-like	0.412531
67772	Chd8	chromodomain helicase DNA binding protein 8	0.41198
100526542	Mir3113	microRNA 3113	0.411198
240726	Slco5a1	solute carrier organic anion transporter family, member 5A1	0.411014
333789	N4bp2	NEDD4 binding protein 2	0.410788
320046	F730043M19Rik	RIKEN cDNA F730043M19 gene	0.409283
620695	Gm13889	predicted gene 13889	0.409283
381510	Dpy19l4	dpy-19-like 4 (C. elegans)	0.408625
100040339	Gm2721	predicted gene 2721	0.408531
381626	Rbm33	RNA binding motif protein 33	0.407974
107723	Slc12a6	solute carrier family 12, member 6	0.407927
13121	Cyp51	cytochrome P450, family 51	0.407461
72754	Arhgef10l	Rho guanine nucleotide exchange factor (GEF) 10-like	0.407014
11789	Apc	adenomatosis polyposis coli	0.406663
102644	Oaf	out at first homolog	0.406276
64652	Nisch	nischarin	0.406243
12507	Cd5	CD5 antigen	0.406096
73692	2410089E03Rik	RIKEN cDNA 2410089E03 gene	0.40589
59033	Slc4a8	solute carrier family 4 (anion exchanger), member 8	0.405518
79201	Tnfrsf23	tumor necrosis factor receptor superfamily, member 23	0.405468
20498	Slc12a4	solute carrier family 12, member 4	0.404432
26372	Clcn6	chloride channel, voltage-sensitive 6	0.403869
232664	Ccdc136	coiled-coil domain containing 136	0.403312
20788	Srebf2	sterol regulatory element binding factor 2	0.403143
319448	Fndc3a	fibronectin type III domain containing 3A	0.402956
14281	Fos	FBJ osteosarcoma oncogene	0.402665
70561	Txndc16	thioredoxin domain containing 16	0.401266
230872	Crocc	ciliary rootlet coiled-coil, rootletin	0.401234
224697	Adamts10	a disintegrin-like and metallopeptidase (reprolysin type) with thrombospondin type 1 motif, 10	0.400894
16453	Jak3	Janus kinase 3	0.399354
16987	Lss	lanosterol synthase	0.398791
71169	Nbas	neuroblastoma amplified sequence	0.39844
212285	Arap2	ArfGAP with RhoGAP domain, ankyrin repeat and PH domain 2	0.398336
22134	Tgoln1	trans-golgi network protein	0.397358
17886	Myh9	myosin, heavy polypeptide 9, non-muscle	0.396955
66881	Pcyox1	prenylcysteine oxidase 1	0.396424
107934	Celsr3	cadherin, EGF LAG seven-pass G-type receptor 3	0.396275
320135	BC049715	cDNA sequence BC049715	0.39481
16408	Itgal	integrin alpha L	0.394574
19124	Procr	protein C receptor, endothelial	0.393767
97775	D930048N14Rik	RIKEN cDNA D930048N14 gene	0.392695
240672	Dusp5	dual specificity phosphatase 5	0.392406
229841	Cenpe	centromere protein E	0.392007
236573	Gbp9	guanylate-binding protein 9	0.391975
100910	Chpf2	chondroitin polymerizing factor 2	0.391641
20811	Srms	src-related kinase lacking C-terminal regulatory tyrosine and N-terminal myristylation sites	0.390794
17158	Man2a1	mannosidase 2, alpha 1	0.390664
16975	Lrp8	low density lipoprotein receptor-related protein 8, apolipoprotein e receptor	0.388682
668101	Sirpb1b	signal-regulatory protein beta 1B	0.388232
78757	Rictor	RPTOR independent companion of MTOR, complex 2	0.387596
213389	Prdm9	PR domain containing 9	0.386994
19386	Ranbp2	RAN binding protein 2	0.386574
279028	Adamts13	a disintegrin-like and metallopeptidase (reprolysin type) with thrombospondin type 1 motif, 13	0.385201
75747	Sesn3	sestrin 3	0.384784
70297	Gcc2	GRIP and coiled-coil domain containing 2	0.3842
233833	Tnrc6a	trinucleotide repeat containing 6a	0.38412
26388	Ifi202b	interferon activated gene 202B	0.384098
212483	Fam193b	family with sequence similarity 193, member B	0.38344
234839	Piezo1	piezo-type mechanosensitive ion channel component 1	0.383053
12316	Aspm	asp (abnormal spindle)-like, microcephaly associated (Drosophila)	0.38239
67434	Ankrd33b	ankyrin repeat domain 33B	0.3815
100043911	Ppp4r1l-ps	protein phosphatase 4, regulatory subunit 1-like, pseudogene	0.381025
667803	H2-T-ps	histocompatibility 2, T region locus, pseudogene	0.380858
72194	Fbxl20	F-box and leucine-rich repeat protein 20	0.380513
434218	Trim34b	tripartite motif-containing 34B	0.379378
217356	Tmc8	transmembrane channel-like gene family 8	0.378617
74478	Snx29	sorting nexin 29	0.378525
21366	Slc6a6	solute carrier family 6 (neurotransmitter transporter, taurine), member 6	0.377762
382014	Ano8	anoctamin 8	0.377402
19264	Ptprc	protein tyrosine phosphatase, receptor type, C	0.37733
74153	Uba7	ubiquitin-like modifier activating enzyme 7	0.3771
15959	Ifit3	interferon-induced protein with tetratricopeptide repeats 3	0.376658
68667	Trpm4	transient receptor potential cation channel, subfamily M, member 4	0.376135
71175	Nipbl	Nipped-B homolog (Drosophila)	0.37588
235344	Sik2	salt inducible kinase 2	0.375303
17931	Ppp1r12a	protein phosphatase 1, regulatory (inhibitor) subunit 12A	0.374354
338523	Kdm7a	lysine (K)-specific demethylase 7A	0.374352
231659	Gcn1l1	GCN1 general control of amino-acid synthesis 1-like 1 (yeast)	0.373895
232371	C1rl	complement component 1, r subcomponent-like	0.372985
18578	Pde4b	phosphodiesterase 4B, cAMP specific	0.372524
13058	Cybb	cytochrome b-245, beta polypeptide	0.371352
235587	Parp3	poly (ADP-ribose) polymerase family, member 3	0.369411
15957	Ifit1	interferon-induced protein with tetratricopeptide repeats 1	0.369303
108989	Tpr	translocated promoter region, nuclear basket protein	0.367247
140570	Plxnb2	plexin B2	0.367066
12984	Csf2rb2	colony stimulating factor 2 receptor, beta 2, low-affinity (granulocyte-macrophage)	0.366701
74580	Pyroxd2	pyridine nucleotide-disulphide oxidoreductase domain 2	0.366649
245622	Fam199x	family with sequence similarity 199, X-linked	0.366571
13601	Ecm1	extracellular matrix protein 1	0.366422
74205	Acsl3	acyl-CoA synthetase long-chain family member 3	0.366392
22190	Ubc	ubiquitin C	0.365753
17925	Myo9b	myosin IXb	0.365677
100038947	LOC100038947	signal-regulatory protein beta 1-like	0.365571
17909	Myo10	myosin X	0.365439
382051	Pdp2	pyruvate dehyrogenase phosphatase catalytic subunit 2	0.365255
432611	Dnaic2	dynein, axonemal, intermediate chain 2	0.365041
67775	Rtp4	receptor transporter protein 4	0.365002
19134	Prpf4b	pre-mRNA processing factor 4B	0.364893
69774	Ms4a6b	membrane-spanning 4-domains, subfamily A, member 6B	0.36476
94212	Pag1	phosphoprotein associated with glycosphingolipid microdomains 1	0.364496
244672	Cwf19l2	CWF19-like 2, cell cycle control (S. pombe)	0.364113
269514	Fbxl4	F-box and leucine-rich repeat protein 4	0.363958
320706	Soga1	suppressor of glucose, autophagy associated 1	0.36362
227929	Cytip	cytohesin 1 interacting protein	0.362469
108655	Foxp1	forkhead box P1	0.3624
239408	Tmem74	transmembrane protein 74	0.361689
16819	Lcn2	lipocalin 2	0.361443
241226	Itga8	integrin alpha 8	0.361118
72145	Wdfy3	WD repeat and FYVE domain containing 3	0.360367
320473	Heatr5b	HEAT repeat containing 5B	0.359587
20343	Sell	selectin, lymphocyte	0.359539
229488	Fam160a1	family with sequence similarity 160, member A1	0.358801
110521	Hivep1	human immunodeficiency virus type I enhancer binding protein 1	0.358375
668923	Zfp442	zinc finger protein 442	0.358303
235627	Nbeal2	neurobeachin-like 2	0.356323
11622	Ahr	aryl-hydrocarbon receptor	0.355771
97998	Deptor	DEP domain containing MTOR-interacting protein	0.353091
13039	Ctsl	cathepsin L	0.352491
14964	H2-D1	histocompatibility 2, D region locus 1	0.352469
29808	Mga	MAX gene associated	0.352167
17245	Mdm1	transformed mouse 3T3 cell double minute 1	0.351261
66625	Pnisr	PNN interacting serine/arginine-rich	0.351128
12672	Chrm4	cholinergic receptor, muscarinic 4	0.350579
14555	Gpd1	glycerol-3-phosphate dehydrogenase 1 (soluble)	0.350579
14747	Cmklr1	chemokine-like receptor 1	0.350579
52793	Fam3b	family with sequence similarity 3, member B	0.350579
53418	B4galt2	UDP-Gal:betaGlcNAc beta 1,4- galactosyltransferase, polypeptide 2	0.350579
268297	Scml4	sex comb on midleg-like 4 (Drosophila)	0.350579
381489	Rxfp1	relaxin/insulin-like family peptide receptor 1	0.350579
545156	Kalrn	kalirin, RhoGEF kinase	0.350579
100043229	Gm10046	predicted gene 10046	0.350579
100048534	Cfap43	cilia and flagella associated protein 43	0.350579
102465892	Mir8101	microRNA 8101	0.350579
11977	Atp7a	ATPase, Cu++ transporting, alpha polypeptide	0.350123
53313	Atp2a3	ATPase, Ca++ transporting, ubiquitous	0.349936
12330	Canx	calnexin	0.349682
331401	Thoc2	THO complex 2	0.349176
22153	Tubb4a	tubulin, beta 4A class IVA	0.348659
435653	Fcrlb	Fc receptor-like B	0.347484
15015	H2-Q4	histocompatibility 2, Q region locus 4	0.347345
77945	Rpgrip1	retinitis pigmentosa GTPase regulator interacting protein 1	0.346952
223672	Apol9a	apolipoprotein L 9a	0.346952
16154	Il10ra	interleukin 10 receptor, alpha	0.346841
227120	Plcl1	phospholipase C-like 1	0.346154
244962	Snx14	sorting nexin 14	0.345906
432555	Gm5431	predicted gene 5431	0.345316
18670	Abcb4	ATP-binding cassette, sub-family B (MDR/TAP), member 4	0.344454
19009	Pou6f1	POU domain, class 6, transcription factor 1	0.343671
218442	Serinc5	serine incorporator 5	0.343378
18208	Ntn1	netrin 1	0.34332
17921	Myo7a	myosin VIIA	0.343169
94282	Sfxn5	sideroflexin 5	0.342045
207304	Hectd1	HECT domain containing 1	0.340816
15006	H2-Q1	histocompatibility 2, Q region locus 1	0.340653
69863	Ttc39b	tetratricopeptide repeat domain 39B	0.340567
319880	Tmcc3	transmembrane and coiled coil domains 3	0.34047
20293	Ccl12	chemokine (C-C motif) ligand 12	0.340448
18952	Sept4	septin 4	0.340341
72027	Slc39a4	solute carrier family 39 (zinc transporter), member 4	0.34024
11988	Slc7a2	solute carrier family 7 (cationic amino acid transporter, y+ system), member 2	0.340129
100044193	Gm20939	predicted gene, 20939	0.339889
77987	Ascc3	activating signal cointegrator 1 complex subunit 3	0.339842
18187	Nrp2	neuropilin 2	0.339573
231861	Tnrc18	trinucleotide repeat containing 18	0.338883
93892	Pcdhb21	protocadherin beta 21	0.336155
72055	Slc38a10	solute carrier family 38, member 10	0.336089
226090	Ermp1	endoplasmic reticulum metallopeptidase 1	0.336057
67661	Ift172	intraflagellar transport 172	0.335325
19224	Ptgs1	prostaglandin-endoperoxide synthase 1	0.333755
16449	Jag1	jagged 1	0.33364
12725	Clcn3	chloride channel, voltage-sensitive 3	0.333559
57908	Zfp318	zinc finger protein 318	0.333209
17289	Mertk	c-mer proto-oncogene tyrosine kinase	0.333141
16365	Acod1	aconitate decarboxylase 1	0.332855
229672	Bcl2l15	BCLl2-like 15	0.33161
319849	Plxna4os1	plexin A4, opposite strand 1	0.33161
16564	Kif21a	kinesin family member 21A	0.331059
105445	Dock9	dedicator of cytokinesis 9	0.329866
71946	Endod1	endonuclease domain containing 1	0.32947
70834	Spag9	sperm associated antigen 9	0.32939
67260	Cers4	ceramide synthase 4	0.328943
58809	Rnase4	ribonuclease, RNase A family 4	0.328915
11502	Adam9	a disintegrin and metallopeptidase domain 9 (meltrin gamma)	0.328089
223645	Mroh6	maestro heat-like repeat family member 6	0.327874
192176	Flna	filamin, alpha	0.327197
14104	Fasn	fatty acid synthase	0.327109
70381	Tecpr1	tectonin beta-propeller repeat containing 1	0.326466
76295	Atp11b	ATPase, class VI, type 11B	0.326369
17304	Mfge8	milk fat globule-EGF factor 8 protein	0.325635
15951	Ifi204	interferon activated gene 204	0.324764
24014	Rnasel	ribonuclease L (2', 5'-oligoisoadenylate synthetase-dependent)	0.324386
100662	D930016D06Rik	RIKEN cDNA D930016D06 gene	0.324159
18139	Zfp638	zinc finger protein 638	0.324032
78887	Sfi1	Sfi1 homolog, spindle assembly associated (yeast)	0.32376
75320	Etnk1	ethanolamine kinase 1	0.323748
224836	Usp49	ubiquitin specific peptidase 49	0.32316
237615	Ankrd52	ankyrin repeat domain 52	0.320783
18576	Pde3b	phosphodiesterase 3B, cGMP-inhibited	0.320681
19712	Rest	RE1-silencing transcription factor	0.320643
223827	Gxylt1	glucoside xylosyltransferase 1	0.320631
75669	Pik3r4	phosphatidylinositol 3 kinase, regulatory subunit, polypeptide 4, p150	0.320488
18600	Padi2	peptidyl arginine deiminase, type II	0.319838
224826	Ubr2	ubiquitin protein ligase E3 component n-recognin 2	0.319589
65221	Slc15a3	solute carrier family 15, member 3	0.319318
268515	Bahcc1	BAH domain and coiled-coil containing 1	0.319112
210044	Adcy2	adenylate cyclase 2	0.318864
17160	Man2b2	mannosidase 2, alpha B2	0.318814
320277	Spef2	sperm flagellar 2	0.317371
317677	C1s2	complement component 1, s subcomponent 2	0.317366
77579	Myh10	myosin, heavy polypeptide 10, non-muscle	0.317247
17069	Ly6e	lymphocyte antigen 6 complex, locus E	0.316811
16414	Itgb2	integrin beta 2	0.315511
83925	Trps1	trichorhinophalangeal syndrome I (human)	0.315387
214899	Kdm5a	lysine (K)-specific demethylase 5A	0.315136
18710	Pik3r3	phosphatidylinositol 3 kinase, regulatory subunit, polypeptide 3 (p55)	0.315123
21356	Tapbp	TAP binding protein	0.314632
74116	Pi16	peptidase inhibitor 16	0.314467
408068	Zfp738	zinc finger protein 738	0.31431
56744	Pf4	platelet factor 4	0.313938
18711	Pikfyve	phosphoinositide kinase, FYVE finger containing	0.313447
70737	Cgn	cingulin	0.312603
72949	Ccnt2	cyclin T2	0.312585
219150	Hmbox1	homeobox containing 1	0.312062
269823	Pon3	paraoxonase 3	0.311818
238328	Vash1	vasohibin 1	0.310977
102636620	Gm15326	predicted gene 15326	0.310963
19088	Prkar2b	protein kinase, cAMP dependent regulatory, type II beta	0.310949
20345	Selplg	selectin, platelet (p-selectin) ligand	0.310069
319622	Itpripl2	inositol 1,4,5-triphosphate receptor interacting protein-like 2	0.30987
360013	Myo18a	myosin XVIIIA	0.308713
13360	Dhcr7	7-dehydrocholesterol reductase	0.30769
11481	Acvr2b	activin receptor IIB	0.307321
381148	Prob1	proline rich basic protein 1	0.307235
12515	Cd69	CD69 antigen	0.307121
270627	Taf1	TATA-box binding protein associated factor 1	0.306948
381308	Mnda	myeloid cell nuclear differentiation antigen	0.30667
56473	Fads2	fatty acid desaturase 2	0.30656
216440	Os9	amplified in osteosarcoma	0.306464
237860	Ssh2	slingshot homolog 2 (Drosophila)	0.305957
17952	Naip6	NLR family, apoptosis inhibitory protein 6	0.305827
246256	Fcgr4	Fc receptor, IgG, low affinity IV	0.305798
18451	P4ha1	procollagen-proline, 2-oxoglutarate 4-dioxygenase (proline 4-hydroxylase), alpha 1 polypeptide	0.305713
230861	Eif4g3	eukaryotic translation initiation factor 4 gamma, 3	0.304707
207393	Elfn2	leucine rich repeat and fibronectin type III, extracellular 2	0.304548
76088	Dock8	dedicator of cytokinesis 8	0.303715
73822	Mfsd12	major facilitator superfamily domain containing 12	0.303371
15275	Hk1	hexokinase 1	0.303252
21951	Tnks	tankyrase, TRF1-interacting ankyrin-related ADP-ribose polymerase	0.302816
66689	Klhl28	kelch-like 28	0.302658
21824	Thbd	thrombomodulin	0.301188
242466	Zfp462	zinc finger protein 462	0.301174
192287	Slc25a36	solute carrier family 25, member 36	0.300904
232339	Ankrd26	ankyrin repeat domain 26	0.30054
110911	Cds2	CDP-diacylglycerol synthase (phosphatidate cytidylyltransferase) 2	0.300422
56711	Plag1	pleiomorphic adenoma gene 1	0.300193
14468	Gbp2b	guanylate binding protein 2b	0.299977
223435	Trio	triple functional domain (PTPRF interacting)	0.299081
56878	Rbms1	RNA binding motif, single stranded interacting protein 1	0.298615
20499	Slc12a7	solute carrier family 12, member 7	0.297839
319190	Hist2h2be	histone cluster 2, H2be	0.297686
18626	Per1	period circadian clock 1	0.297625
320376	Bcorl1	BCL6 co-repressor-like 1	0.297192
73656	Ms4a6c	membrane-spanning 4-domains, subfamily A, member 6C	0.295922
20288	Msr1	macrophage scavenger receptor 1	0.295659
12978	Csf1r	colony stimulating factor 1 receptor	0.295361
229534	Pbxip1	pre B cell leukemia transcription factor interacting protein 1	0.295217
72345	Amer1	APC membrane recruitment 1	0.294913
14809	Grik5	glutamate receptor, ionotropic, kainate 5 (gamma 2)	0.294297
69188	Kmt2e	lysine (K)-specific methyltransferase 2E	0.294127
78416	Rnase6	ribonuclease, RNase A family, 6	0.293158
53321	Cntnap1	contactin associated protein-like 1	0.293073
213056	Fam126b	family with sequence similarity 126, member B	0.292957
20185	Ncor1	nuclear receptor co-repressor 1	0.292714
16880	Lifr	leukemia inhibitory factor receptor	0.292587
59024	Med12	mediator complex subunit 12	0.292061
18636	Cfp	complement factor properdin	0.291462
230676	Szt2	seizure threshold 2	0.290831
12282	Hyou1	hypoxia up-regulated 1	0.290696
76022	Gon4l	gon-4-like (C.elegans)	0.290191
16468	Jarid2	jumonji, AT rich interactive domain 2	0.289989
208117	Aph1b	aph1 homolog B, gamma secretase subunit	0.289836
22284	Usp9x	ubiquitin specific peptidase 9, X chromosome	0.289088
329575	Gm14325	predicted gene 14325	0.289049
11479	Acvr1b	activin A receptor, type 1B	0.288657
19143	St14	suppression of tumorigenicity 14 (colon carcinoma)	0.28831
14972	H2-K1	histocompatibility 2, K1, K region	0.288265
382090	Cep162	centrosomal protein 162	0.287539
269713	Clip2	CAP-GLY domain containing linker protein 2	0.287443
51902	Rnf24	ring finger protein 24	0.287246
544971	Bdp1	B double prime 1, subunit of RNA polymerase III transcription initiation factor IIIB	0.287219
232227	Iqsec1	IQ motif and Sec7 domain 1	0.287144
233064	Wdr62	WD repeat domain 62	0.286948
71898	Apol9b	apolipoprotein L 9b	0.286733
52150	Kcnk6	potassium inwardly-rectifying channel, subfamily K, member 6	0.286703
67168	Lpar6	lysophosphatidic acid receptor 6	0.286048
230857	Ece1	endothelin converting enzyme 1	0.285723
100040462	Mndal	myeloid nuclear differentiation antigen like	0.285705
99526	Usp53	ubiquitin specific peptidase 53	0.285646
17207	Mcf2l	mcf.2 transforming sequence-like	0.28422
328572	Ep300	E1A binding protein p300	0.283295
380921	Dgkh	diacylglycerol kinase, eta	0.28329
67712	Slc25a37	solute carrier family 25, member 37	0.282828
17918	Myo5a	myosin VA	0.282139
14268	Fn1	fibronectin 1	0.281973
170829	Tram2	translocating chain-associating membrane protein 2	0.281654
105203	Fam208b	family with sequence similarity 208, member B	0.281572
76795	Tbc1d9b	TBC1 domain family, member 9B	0.281091
67299	Dock7	dedicator of cytokinesis 7	0.280643
18704	Pik3c2a	phosphatidylinositol 3-kinase, C2 domain containing, alpha polypeptide	0.280326
17951	Naip5	NLR family, apoptosis inhibitory protein 5	0.280022
269682	Golga3	golgi autoantigen, golgin subfamily a, 3	0.279933
104401	Pcnx3	pecanex homolog 3	0.279848
23880	Fyb	FYN binding protein	0.279391
381921	Taok2	TAO kinase 2	0.27862
94179	Krt23	keratin 23	0.278082
231724	Rad9b	RAD9 checkpoint clamp component B	0.27786
11352	Abl2	v-abl Abelson murine leukemia viral oncogene 2 (arg, Abelson-related gene)	0.277247
16728	L1cam	L1 cell adhesion molecule	0.277121
232431	Gprc5a	G protein-coupled receptor, family C, group 5, member A	0.276385
235293	Sc5d	sterol-C5-desaturase	0.276276
67302	Zc3h13	zinc finger CCCH type containing 13	0.276028
78894	Aacs	acetoacetyl-CoA synthetase	0.275915
269209	Stk36	serine/threonine kinase 36	0.275758
70152	Mettl7a1	methyltransferase like 7A1	0.275693
102465670	Mir7115	microRNA 7115	0.275589
22027	Hsp90b1	heat shock protein 90, beta (Grp94), member 1	0.275256
171508	Creld1	cysteine-rich with EGF-like domains 1	0.274931
18739	Pitpnm1	phosphatidylinositol transfer protein, membrane-associated 1	0.274665
240041	Zfp945	zinc finger protein 945	0.274245
18220	Nucb1	nucleobindin 1	0.274105
14469	Gbp2	guanylate binding protein 2	0.274
67120	Ttc14	tetratricopeptide repeat domain 14	0.273474
11513	Adcy7	adenylate cyclase 7	0.272576
52635	Esyt2	extended synaptotagmin-like protein 2	0.272468
100177	Zmym6	zinc finger, MYM-type 6	0.272197
50909	C1ra	complement component 1, r subcomponent A	0.271574
80877	Lrba	LPS-responsive beige-like anchor	0.271459
14102	Fas	Fas (TNF receptor superfamily member 6)	0.271047
665211	Gm14326	predicted gene 14326	0.270957
16581	Kifc2	kinesin family member C2	0.270632
71310	Tbc1d9	TBC1 domain family, member 9	0.269942
14387	Gaa	glucosidase, alpha, acid	0.269786
233863	Gtf3c1	general transcription factor III C 1	0.269614
320226	Ccdc171	coiled-coil domain containing 171	0.269317
26390	Mapkbp1	mitogen-activated protein kinase binding protein 1	0.269008
140740	Sec63	SEC63-like (S. cerevisiae)	0.268714
93887	Pcdhb16	protocadherin beta 16	0.268662
20402	Zfp106	zinc finger protein 106	0.268013
11497	Adam3	a disintegrin and metallopeptidase domain 3 (cyritestin)	0.267784
237711	Eml6	echinoderm microtubule associated protein like 6	0.267754
20568	Slpi	secretory leukocyte peptidase inhibitor	0.267643
20452	St8sia4	ST8 alpha-N-acetyl-neuraminide alpha-2,8-sialyltransferase 4	0.266476
19647	Rbbp6	retinoblastoma binding protein 6	0.266418
215476	Prr14l	proline rich 14-like	0.264885
17155	Man1a	mannosidase 1, alpha	0.264593
21355	Tap2	transporter 2, ATP-binding cassette, sub-family B (MDR/TAP)	0.264525
66500	Slc30a7	solute carrier family 30 (zinc transporter), member 7	0.264473
329540	Nol4l	nucleolar protein 4-like	0.263839
241197	Serpinb10	serine (or cysteine) peptidase inhibitor, clade B (ovalbumin), member 10	0.263685
52335	Atxn1l	ataxin 1-like	0.262969
231070	Insig1	insulin induced gene 1	0.262806
68112	Sdccag3	serologically defined colon cancer antigen 3	0.262507
20737	Spn	sialophorin	0.262406
102423	Hinfp	histone H4 transcription factor	0.262359
101497	Plekhg2	pleckstrin homology domain containing, family G (with RhoGef domain) member 2	0.26195
210172	Zfp526	zinc finger protein 526	0.26183
67490	Ufl1	UFM1 specific ligase 1	0.261601
27223	Trp53bp1	transformation related protein 53 binding protein 1	0.261068
71769	Bbs10	Bardet-Biedl syndrome 10 (human)	0.260569
320615	Dopey1	dopey family member 1	0.260544
328734	Pisd-ps2	phosphatidylserine decarboxylase, pseudogene 2	0.260191
217866	Cdc42bpb	CDC42 binding protein kinase beta	0.26017
231125	Zfyve28	zinc finger, FYVE domain containing 28	0.259818
20536	Slc4a3	solute carrier family 4 (anion exchanger), member 3	0.258923
67296	Socs4	suppressor of cytokine signaling 4	0.258693
15194	Htt	huntingtin	0.258619
84035	Kremen1	kringle containing transmembrane protein 1	0.257554
229700	Rbm15	RNA binding motif protein 15	0.257497
18751	Prkcb	protein kinase C, beta	0.257064
18263	Odc1	ornithine decarboxylase, structural 1	0.256971
546071	Mast3	microtubule associated serine/threonine kinase 3	0.256696
64705	Dpys	dihydropyrimidinase	0.256263
387141	Mir22	microRNA 22	0.255752
78177	Ninl	ninein-like	0.255132
50771	Atp9b	ATPase, class II, type 9B	0.254944
327978	Slfn5	schlafen 5	0.254864
68795	Ubr3	ubiquitin protein ligase E3 component n-recognin 3	0.253562
12337	Capn5	calpain 5	0.253037
14064	F2rl2	coagulation factor II (thrombin) receptor-like 2	0.252441
103844	Inca1	inhibitor of CDK, cyclin A1 interacting protein 1	0.252441
75296	Fgfr1op	Fgfr1 oncogene partner	0.25138
226499	BC003331	cDNA sequence BC003331	0.250772
244859	Ankk1	ankyrin repeat and kinase domain containing 1	0.250638
80909	Gatsl2	GATS protein-like 2	0.25055
240641	Kif20b	kinesin family member 20B	0.250302
69601	Dab2ip	disabled 2 interacting protein	0.250141
11733	Ank1	ankyrin 1, erythroid	0.250042
268281	Shprh	SNF2 histone linker PHD RING helicase	0.249906
100529082	Gm11127	predicted gene 11127	0.248808
208795	Tmem63a	transmembrane protein 63a	0.248761
214290	Zcchc6	zinc finger, CCHC domain containing 6	0.248404
12633	Cflar	CASP8 and FADD-like apoptosis regulator	0.248046
21411	Tcf20	transcription factor 20	0.247631
14284	Fosl2	fos-like antigen 2	0.247312
26404	Map3k12	mitogen-activated protein kinase kinase kinase 12	0.247137
75785	Klhl24	kelch-like 24	0.246227
433931	Pigg	phosphatidylinositol glycan anchor biosynthesis, class G	0.246141
18193	Nsd1	nuclear receptor-binding SET-domain protein 1	0.24535
75560	Ep400	E1A binding protein p400	0.245277
245860	Atg9a	autophagy related 9A	0.24508
20684	Sp100	nuclear antigen Sp100	0.244387
214597	Sidt2	SID1 transmembrane family, member 2	0.244257
269401	Zfp512b	zinc finger protein 512B	0.243957
11990	Atrn	attractin	0.243056
264895	Acsf2	acyl-CoA synthetase family member 2	0.24254
20840	Stac	src homology three (SH3) and cysteine rich domain	0.241855
75050	Kif27	kinesin family member 27	0.241855
100043123	Cd300ld4	CD300 molecule like family member D4	0.241855
243382	Ppm1k	protein phosphatase 1K (PP2C domain containing)	0.241665
277463	Gpr107	G protein-coupled receptor 107	0.241139
68510	Ints1	integrator complex subunit 1	0.240429
11490	Adam15	a disintegrin and metallopeptidase domain 15 (metargidin)	0.239938
71795	Pitpnc1	phosphatidylinositol transfer protein, cytoplasmic 1	0.239513
18986	Pou2f1	POU domain, class 2, transcription factor 1	0.238802
100502841	Epg5	ectopic P-granules autophagy protein 5 homolog (C. elegans)	0.238128
69189	Mcemp1	mast cell expressed membrane protein 1	0.237837
17957	Napb	N-ethylmaleimide sensitive fusion protein attachment protein beta	0.237596
235567	Dnajc13	DnaJ heat shock protein family (Hsp40) member C13	0.237436
20250	Scd2	stearoyl-Coenzyme A desaturase 2	0.237079
72477	Tmem87b	transmembrane protein 87B	0.236894
52864	Slx4	SLX4 structure-specific endonuclease subunit homolog (S. cerevisiae)	0.23672
21894	Tln1	talin 1	0.236294
76580	Mib2	mindbomb E3 ubiquitin protein ligase 2	0.235285
382236	Brwd3	bromodomain and WD repeat domain containing 3	0.235256
235626	Setd2	SET domain containing 2	0.235126
68497	Arel1	apoptosis resistant E3 ubiquitin protein ligase 1	0.234617
50997	Mpp2	membrane protein, palmitoylated 2 (MAGUK p55 subfamily member 2)	0.234307
70549	Tln2	talin 2	0.234107
18439	P2rx7	purinergic receptor P2X, ligand-gated ion channel, 7	0.23401
67454	Ikbip	IKBKB interacting protein	0.23342
218756	Slc4a7	solute carrier family 4, sodium bicarbonate cotransporter, member 7	0.232519
73906	4833417C18Rik	RIKEN cDNA 4833417C18 gene	0.232503
16331	Inpp5d	inositol polyphosphate-5-phosphatase D	0.23235
109676	Ank2	ankyrin 2, brain	0.232009
13924	Ptprv	protein tyrosine phosphatase, receptor type, V	0.231735
66341	Eid3	EP300 interacting inhibitor of differentiation 3	0.231715
76718	Catsperg2	catsper channel auxiliary subunit gamma 2	0.231715
26365	Ceacam1	carcinoembryonic antigen-related cell adhesion molecule 1	0.231173
66967	Edem3	ER degradation enhancer, mannosidase alpha-like 3	0.230537
12874	Cpd	carboxypeptidase D	0.230195
14729	Gp5	glycoprotein 5 (platelet)	0.229864
329514	Il1bos	interleukin 1 beta, opposite strand	0.229864
231002	Plekhn1	pleckstrin homology domain containing, family N member 1	0.228486
223658	Mroh1	maestro heat-like repeat family member 1	0.228444
18844	Plxna1	plexin A1	0.228383
18803	Plcg1	phospholipase C, gamma 1	0.228357
241944	D3Ertd254e	DNA segment, Chr 3, ERATO Doi 254, expressed	0.228339
57330	Gigyf1	GRB10 interacting GYF protein 1	0.228024
18845	Plxna2	plexin A2	0.227964
22317	Vamp1	vesicle-associated membrane protein 1	0.227837
12774	Ccr5	chemokine (C-C motif) receptor 5	0.227558
66940	Shisa5	shisa family member 5	0.227554
210293	Dock10	dedicator of cytokinesis 10	0.227519
224648	Uhrf1bp1	UHRF1 (ICBP90) binding protein 1	0.227076
319277	A230046K03Rik	RIKEN cDNA A230046K03 gene	0.226955
214585	Spg11	spastic paraplegia 11	0.226501
107932	Chd4	chromodomain helicase DNA binding protein 4	0.22614
268749	Rnf31	ring finger protein 31	0.226046
16526	Kcnk2	potassium channel, subfamily K, member 2	0.225902
100040049	1810010D01Rik	RIKEN cDNA 1810010D01 gene	0.225703
11722	Amy1	amylase 1, salivary	0.225683
83397	Akap12	A kinase (PRKA) anchor protein (gravin) 12	0.225577
209683	Ttc28	tetratricopeptide repeat domain 28	0.225131
106618	Wdr90	WD repeat domain 90	0.224969
276950	Slfn8	schlafen 8	0.224937
233532	Rsf1	remodeling and spacing factor 1	0.224897
226525	Rasal2	RAS protein activator like 2	0.224571
71085	Arhgap19	Rho GTPase activating protein 19	0.223922
13867	Erbb3	erb-b2 receptor tyrosine kinase 3	0.223723
108829	Jmjd1c	jumonji domain containing 1C	0.223432
245386	Tmem255a	transmembrane protein 255A	0.223279
282619	Sbsn	suprabasin	0.222938
105298	Epdr1	ependymin related protein 1 (zebrafish)	0.222872
64294	Itm2c	integral membrane protein 2C	0.222477
105171	Arrdc3	arrestin domain containing 3	0.222397
171167	Fut10	fucosyltransferase 10	0.222231
19739	Rgs9	regulator of G-protein signaling 9	0.221486
72925	March1	membrane-associated ring finger (C3HC4) 1	0.219871
13418	Dnajc1	DnaJ heat shock protein family (Hsp40) member C1	0.21953
235320	Zbtb16	zinc finger and BTB domain containing 16	0.219442
246179	Fktn	fukutin	0.219065
12830	Col4a5	collagen, type IV, alpha 5	0.218683
67579	Cpeb4	cytoplasmic polyadenylation element binding protein 4	0.21854
100504267	Trp53cor1	tumor protein p53 pathway corepressor 1	0.21819
320485	B230312C02Rik	RIKEN cDNA B230312C02 gene	0.218089
217122	Gm11545	predicted gene 11545	0.218088
73130	Tmed5	transmembrane p24 trafficking protein 5	0.21795
56784	Ralgapa1	Ral GTPase activating protein, alpha subunit 1	0.217811
224020	Pi4ka	phosphatidylinositol 4-kinase, catalytic, alpha polypeptide	0.217581
17454	Mov10	Moloney leukemia virus 10	0.217173
217166	Nr1d1	nuclear receptor subfamily 1, group D, member 1	0.217041
67261	2900005J15Rik	RIKEN cDNA 2900005J15 gene	0.216989
329003	Zfp516	zinc finger protein 516	0.21691
71564	Izumo4	IZUMO family member 4	0.215312
434437	Amt	aminomethyltransferase	0.214691
20740	Sptan1	spectrin alpha, non-erythrocytic 1	0.21458
83946	Phip	pleckstrin homology domain interacting protein	0.21412
20557	Slfn3	schlafen 3	0.214029
215113	Slc43a2	solute carrier family 43, member 2	0.213883
211228	Lrrc25	leucine rich repeat containing 25	0.213599
170743	Tlr7	toll-like receptor 7	0.213374
320064	D130017N08Rik	RIKEN cDNA D130017N08 gene	0.213367
235283	Gramd1b	GRAM domain containing 1B	0.213294
93888	Pcdhb17	protocadherin beta 17	0.213103
17769	Mthfr	5,10-methylenetetrahydrofolate reductase	0.212952
70097	Sash1	SAM and SH3 domain containing 1	0.212944
272347	Zfp398	zinc finger protein 398	0.212763
232975	Atp1a3	ATPase, Na+/K+ transporting, alpha 3 polypeptide	0.211236
218343	Ttc37	tetratricopeptide repeat domain 37	0.211155
100043468	Zfp955b	zinc finger protein 955B	0.211025
73451	Zfp763	zinc finger protein 763	0.210547
12190	Brca2	breast cancer 2, early onset	0.210511
231093	Agbl5	ATP/GTP binding protein-like 5	0.210498
102871	D330045A20Rik	RIKEN cDNA D330045A20 gene	0.210475
214895	Lman2l	lectin, mannose-binding 2-like	0.210442
11541	Adora2b	adenosine A2b receptor	0.209667
630499	H2-K2	histocompatibility 2, K region locus 2	0.209519
69181	Dyrk2	dual-specificity tyrosine-(Y)-phosphorylation regulated kinase 2	0.208445
22436	Xdh	xanthine dehydrogenase	0.208424
70790	Ubr5	ubiquitin protein ligase E3 component n-recognin 5	0.208146
80859	Nfkbiz	nuclear factor of kappa light polypeptide gene enhancer in B cells inhibitor, zeta	0.207834
50770	Atp11a	ATPase, class VI, type 11A	0.207718
234395	Ushbp1	Usher syndrome 1C binding protein 1	0.207293
70839	P2ry12	purinergic receptor P2Y, G-protein coupled 12	0.206651
54135	Lsr	lipolysis stimulated lipoprotein receptor	0.206054
19206	Ptch1	patched 1	0.205561
244349	Kat6a	K(lysine) acetyltransferase 6A	0.205498
14270	Srgap2	SLIT-ROBO Rho GTPase activating protein 2	0.205214
18764	Pkd2	polycystic kidney disease 2	0.2052
16174	Il18rap	interleukin 18 receptor accessory protein	0.204657
100041576	Gm3414	predicted gene 3414	0.204605
64292	Ptges	prostaglandin E synthase	0.204459
16410	Itgav	integrin alpha V	0.204018
231004	Samd11	sterile alpha motif domain containing 11	0.203885
19878	Rock2	Rho-associated coiled-coil containing protein kinase 2	0.203428
106014251	Rnf8-cmtr1	Rnf8-cmtr1 readthrough	0.203195
69206	2010016I18Rik	RIKEN cDNA 2010016I18 gene	0.203064
30935	Tor3a	torsin family 3, member A	0.202999
18822	Plod1	procollagen-lysine, 2-oxoglutarate 5-dioxygenase 1	0.202355
54343	Atf7ip	activating transcription factor 7 interacting protein	0.201997
320011	Uggt1	UDP-glucose glycoprotein glucosyltransferase 1	0.201953
17076	Ly75	lymphocyte antigen 75	0.201394
67138	Herc6	hect domain and RLD 6	0.201363
68774	Ms4a6d	membrane-spanning 4-domains, subfamily A, member 6D	0.201335
12523	Cd84	CD84 antigen	0.201235
20442	St3gal1	ST3 beta-galactoside alpha-2,3-sialyltransferase 1	0.199994
71853	Pdia6	protein disulfide isomerase associated 6	0.199727
320832	Sirpb1a	signal-regulatory protein beta 1A	0.199684
16443	Itsn1	intersectin 1 (SH3 domain protein 1A)	0.199618
319955	Ercc6	excision repair cross-complementing rodent repair deficiency, complementation group 6	0.199265
70675	Vcpip1	valosin containing protein (p97)/p47 complex interacting protein 1	0.199233
22619	Siae	sialic acid acetylesterase	0.19923
546644	Ly6g	lymphocyte antigen 6 complex, locus G	0.199098
140497	Cd300c2	CD300C molecule 2	0.198707
16411	Itgax	integrin alpha X	0.197691
227059	Slc39a10	solute carrier family 39 (zinc transporter), member 10	0.197004
12321	Calu	calumenin	0.196801
19294	Nectin2	nectin cell adhesion molecule 2	0.195986
72895	Setd5	SET domain containing 5	0.195748
99712	Cept1	choline/ethanolaminephosphotransferase 1	0.195581
109263	Rlf	rearranged L-myc fusion sequence	0.195516
76612	Lrrc27	leucine rich repeat containing 27	0.195459
75605	Kdm5b	lysine (K)-specific demethylase 5B	0.195068
228355	Madd	MAP-kinase activating death domain	0.19506
11820	App	amyloid beta (A4) precursor protein	0.194861
233545	Emsy	EMSY, BRCA2-interacting transcriptional repressor	0.194369
20846	Stat1	signal transducer and activator of transcription 1	0.194339
64008	Aqp9	aquaporin 9	0.194121
56417	Adar	adenosine deaminase, RNA-specific	0.193708
16568	Kif3a	kinesin family member 3A	0.193323
216760	Mfap3	microfibrillar-associated protein 3	0.193291
625054	Gm6548	predicted gene 6548	0.192765
26367	Ceacam2	carcinoembryonic antigen-related cell adhesion molecule 2	0.192016
50766	Crim1	cysteine rich transmembrane BMP regulator 1 (chordin like)	0.191773
216505	Pik3ip1	phosphoinositide-3-kinase interacting protein 1	0.189652
80289	Lysmd3	LysM, putative peptidoglycan-binding, domain containing 3	0.189629
16337	Insr	insulin receptor	0.189488
381287	A530032D15Rik	RIKEN cDNA A530032D15Rik gene	0.188733
99412	Golga2	golgi autoantigen, golgin subfamily a, 2	0.188523
20544	Slc9a1	solute carrier family 9 (sodium/hydrogen exchanger), member 1	0.18829
245000	Atr	ataxia telangiectasia and Rad3 related	0.187727
69543	Capns2	calpain, small subunit 2	0.187652
320827	C530008M17Rik	RIKEN cDNA C530008M17 gene	0.187652
11758	Prdx6	peroxiredoxin 6	0.186967
224902	Safb2	scaffold attachment factor B2	0.186939
66234	Msmo1	methylsterol monoxygenase 1	0.186762
241556	Tspan18	tetraspanin 18	0.185929
100038882	Isg15	ISG15 ubiquitin-like modifier	0.185799
380712	Tlcd2	TLC domain containing 2	0.185329
24110	Usp18	ubiquitin specific peptidase 18	0.185049
11796	Birc3	baculoviral IAP repeat-containing 3	0.184172
26373	Clcn7	chloride channel, voltage-sensitive 7	0.183952
76559	Atg2b	autophagy related 2B	0.183918
329065	Scd4	stearoyl-coenzyme A desaturase 4	0.182992
16561	Kif1b	kinesin family member 1B	0.182987
11749	Anxa6	annexin A6	0.182951
269180	Inpp4a	inositol polyphosphate-4-phosphatase, type I	0.182863
675812	Zfp605	zinc finger protein 605	0.182801
74241	Chpf	chondroitin polymerizing factor	0.182503
100642166	Gm15446	predicted gene 15446	0.182467
94192	C1galt1	core 1 synthase, glycoprotein-N-acetylgalactosamine 3-beta-galactosyltransferase, 1	0.182229
19250	Ptpn14	protein tyrosine phosphatase, non-receptor type 14	0.182002
81879	Tfcp2l1	transcription factor CP2-like 1	0.181338
109689	Arrb1	arrestin, beta 1	0.180591
64451	Dip2a	disco interacting protein 2 homolog A	0.180448
16973	Lrp5	low density lipoprotein receptor-related protein 5	0.180038
78455	Helz	helicase with zinc finger domain	0.179721
217944	Rapgef5	Rap guanine nucleotide exchange factor (GEF) 5	0.179624
54393	Gabbr1	gamma-aminobutyric acid (GABA) B receptor, 1	0.178388
11883	Arsa	arylsulfatase A	0.178207
18074	Nid2	nidogen 2	0.178025
21934	Tnfrsf11a	tumor necrosis factor receptor superfamily, member 11a, NFKB activator	0.177993
20602	Ncor2	nuclear receptor co-repressor 2	0.177802
15950	Ifi203	interferon activated gene 203	0.17773
66961	Neat1	nuclear paraspeckle assembly transcript 1 (non-protein coding)	0.17696
237782	Smcr8	Smith-Magenis syndrome chromosome region, candidate 8 homolog (human)	0.176748
259302	Srgap3	SLIT-ROBO Rho GTPase activating protein 3	0.176714
78317	Ccdc88b	coiled-coil domain containing 88B	0.176626
18080	Nin	ninein	0.176344
17110	Lyz1	lysozyme 1	0.175034
18023	Nfe2l1	nuclear factor, erythroid derived 2,-like 1	0.174723
330554	Fan1	FANCD2/FANCI-associated nuclease 1	0.174191
243548	Prickle2	prickle planar cell polarity protein 2	0.173914
20658	Son	Son DNA binding protein	0.173644
106205	Zc3h7a	zinc finger CCCH type containing 7 A	0.173563
71901	Fam219a	family with sequence similarity 219, member A	0.172732
100317	AU040320	expressed sequence AU040320	0.172729
20971	Sdc4	syndecan 4	0.171622
12753	Clock	circadian locomotor output cycles kaput	0.171306
319675	Cep295	centrosomal protein 295	0.170946
192193	Edem1	ER degradation enhancer, mannosidase alpha-like 1	0.170876
244144	Usp35	ubiquitin specific peptidase 35	0.170738
12304	Pdia4	protein disulfide isomerase associated 4	0.16977
223989	Marf1	meiosis arrest female 1	0.169439
83486	Rbm5	RNA binding motif protein 5	0.169025
57444	Isg20	interferon-stimulated protein	0.168603
236266	Alms1	Alstrom syndrome 1	0.1683
210503	Zfp677	zinc finger protein 677	0.167857
14991	H2-M3	histocompatibility 2, M region locus 3	0.167741
319701	Fbxo48	F-box protein 48	0.167559
18854	Pml	promyelocytic leukemia	0.167265
234373	Sugp2	SURP and G patch domain containing 2	0.167102
69562	Cdk13	cyclin-dependent kinase 13	0.166658
18574	Pde1b	phosphodiesterase 1B, Ca2+-calmodulin dependent	0.166267
621976	Tmem170b	transmembrane protein 170B	0.165859
319430	C5ar2	complement component 5a receptor 2	0.165273
74525	Fam234b	family with sequence similarity 234, member B	0.163922
11855	Arhgap5	Rho GTPase activating protein 5	0.163807
12010	B2m	beta-2 microglobulin	0.163782
14980	H2-L	histocompatibility 2, D region locus L	0.163719
54153	Rasa4	RAS p21 protein activator 4	0.163679
66396	Ccdc82	coiled-coil domain containing 82	0.163455
19024	Ppfibp2	PTPRF interacting protein, binding protein 2 (liprin beta 2)	0.163048
81897	Tlr9	toll-like receptor 9	0.163046
671535	Parp10	poly (ADP-ribose) polymerase family, member 10	0.162849
15273	Hivep2	human immunodeficiency virus type I enhancer binding protein 2	0.162371
27103	Eif2ak4	eukaryotic translation initiation factor 2 alpha kinase 4	0.162319
76051	Ganc	glucosidase, alpha; neutral C	0.162214
69710	Arap1	ArfGAP with RhoGAP domain, ankyrin repeat and PH domain 1	0.161842
328110	Prpf39	pre-mRNA processing factor 39	0.161629
216345	Zfc3h1	zinc finger, C3H1-type containing	0.161623
51869	Rif1	replication timing regulatory factor 1	0.160978
73998	Herc3	hect domain and RLD 3	0.160782
70799	Cep192	centrosomal protein 192	0.160385
67040	Ddx17	DEAD (Asp-Glu-Ala-Asp) box polypeptide 17	0.160178
13666	Eif2ak3	eukaryotic translation initiation factor 2 alpha kinase 3	0.160117
72354	Ttc4	tetratricopeptide repeat domain 4	0.159733
12877	Cpeb1	cytoplasmic polyadenylation element binding protein 1	0.159695
56717	Mtor	mechanistic target of rapamycin (serine/threonine kinase)	0.159286
52837	Tmx4	thioredoxin-related transmembrane protein 4	0.159164
14260	Fmn1	formin 1	0.159123
241062	Pgap1	post-GPI attachment to proteins 1	0.159054
107338	Gbf1	golgi-specific brefeldin A-resistance factor 1	0.158719
224814	Abcc10	ATP-binding cassette, sub-family C (CFTR/MRP), member 10	0.158414
218850	Fam208a	family with sequence similarity 208, member A	0.158391
216274	Cep290	centrosomal protein 290	0.158387
70640	Dcp2	decapping mRNA 2	0.158163
102657	Cd276	CD276 antigen	0.158043
241633	Atp8b4	ATPase, class I, type 8B, member 4	0.157068
224840	Treml4	triggering receptor expressed on myeloid cells-like 4	0.156938
110593	Prdm2	PR domain containing 2, with ZNF domain	0.156819
19217	Ptger2	prostaglandin E receptor 2 (subtype EP2)	0.156573
78321	Ankrd23	ankyrin repeat domain 23	0.156506
108155	Ogt	O-linked N-acetylglucosamine (GlcNAc) transferase (UDP-N-acetylglucosamine:polypeptide-N-acetylglucosaminyl transferase)	0.155919
20351	Sema4a	sema domain, immunoglobulin domain (Ig), transmembrane domain (TM) and short cytoplasmic domain, (semaphorin) 4A	0.15521
241274	Pnpla7	patatin-like phospholipase domain containing 7	0.155039
240057	Syngap1	synaptic Ras GTPase activating protein 1 homolog (rat)	0.154319
98682	Mfsd6	major facilitator superfamily domain containing 6	0.154025
11920	Atm	ataxia telangiectasia mutated	0.153916
17105	Lyz2	lysozyme 2	0.153533
108075	Ltbp4	latent transforming growth factor beta binding protein 4	0.153388
230316	Megf9	multiple EGF-like-domains 9	0.153383
74477	4933427D14Rik	RIKEN cDNA 4933427D14 gene	0.152677
241308	Ralgps1	Ral GEF with PH domain and SH3 binding motif 1	0.15256
94040	Clmn	calmin	0.152426
74552	Nipal3	NIPA-like domain containing 3	0.152238
94176	Dock2	dedicator of cyto-kinesis 2	0.151508
227612	Tor4a	torsin family 4, member A	0.150954
140571	Plxnb3	plexin B3	0.150713
73333	Slc25a31	solute carrier family 25 (mitochondrial carrier; adenine nucleotide translocator), member 31	0.150561
396184	Flrt1	fibronectin leucine rich transmembrane protein 1	0.150561
240614	Ranbp6	RAN binding protein 6	0.150433
105348	Golm1	golgi membrane protein 1	0.150337
27392	Pign	phosphatidylinositol glycan anchor biosynthesis, class N	0.149933
53881	Slc5a3	solute carrier family 5 (inositol transporters), member 3	0.149861
66602	1700020I14Rik	RIKEN cDNA 1700020I14 gene	0.149477
381836	Sbk2	SH3-binding domain kinase family, member 2	0.149358
170740	Zfp287	zinc finger protein 287	0.149339
223693	Tmem184b	transmembrane protein 184b	0.148944
75580	Zbtb4	zinc finger and BTB domain containing 4	0.14886
20773	Sptlc2	serine palmitoyltransferase, long chain base subunit 2	0.148856
16195	Il6st	interleukin 6 signal transducer	0.148742
69981	Tmem30a	transmembrane protein 30A	0.148535
100043597	Srcap	Snf2-related CREBBP activator protein	0.147971
50527	Ero1l	ERO1-like (S. cerevisiae)	0.147951
20338	Sel1l	sel-1 suppressor of lin-12-like (C. elegans)	0.147754
19156	Psap	prosaposin	0.147685
14133	Fcna	ficolin A	0.14744
22720	Zfp62	zinc finger protein 62	0.147288
18484	Pam	peptidylglycine alpha-amidating monooxygenase	0.147012
104248	Cabin1	calcineurin binding protein 1	0.146986
20963	Syk	spleen tyrosine kinase	0.146724
54721	Tyk2	tyrosine kinase 2	0.146252
75410	Kmt2b	lysine (K)-specific methyltransferase 2B	0.146104
26412	Map4k2	mitogen-activated protein kinase kinase kinase kinase 2	0.144915
81000	Rad54l2	RAD54 like 2 (S. cerevisiae)	0.144736
194590	Reps2	RALBP1 associated Eps domain containing protein 2	0.144563
18807	Pld3	phospholipase D family, member 3	0.144443
17122	Mxd4	Max dimerization protein 4	0.144292
219189	Vwa8	von Willebrand factor A domain containing 8	0.143129
67784	Plxnd1	plexin D1	0.142848
276846	Pigs	phosphatidylinositol glycan anchor biosynthesis, class S	0.142843
236790	Ddx26b	DEAD/H (Asp-Glu-Ala-Asp/His) box polypeptide 26B	0.142767
18186	Nrp1	neuropilin 1	0.142744
27029	Sgsh	N-sulfoglucosamine sulfohydrolase (sulfamidase)	0.142031
74761	Mxra8	matrix-remodelling associated 8	0.141613
215335	Slc36a1	solute carrier family 36 (proton/amino acid symporter), member 1	0.141566
16456	F11r	F11 receptor	0.141377
219103	Cenpj	centromere protein J	0.141372
233168	AI987944	expressed sequence AI987944	0.141264
17159	Man2b1	mannosidase 2, alpha B1	0.140625
97761	Sgsm2	small G protein signaling modulator 2	0.140502
330483	Ceacam16	carcinoembryonic antigen-related cell adhesion molecule 16	0.140306
75869	Arl5b	ADP-ribosylation factor-like 5B	0.140207
226026	Smc5	structural maintenance of chromosomes 5	0.139894
54216	Pcdh7	protocadherin 7	0.139511
72578	2700054A10Rik	RIKEN cDNA 2700054A10 gene	0.138477
74569	Ttc17	tetratricopeptide repeat domain 17	0.13795
15235	Mst1	macrophage stimulating 1 (hepatocyte growth factor-like)	0.137921
60527	Fads3	fatty acid desaturase 3	0.13757
108670	Epsti1	epithelial stromal interaction 1 (breast)	0.137505
218333	Ice1	interactor of little elongation complex ELL subunit 1	0.137214
234515	Inpp4b	inositol polyphosphate-4-phosphatase, type II	0.137181
242860	Rsbn1l	round spermatid basic protein 1-like	0.137168
70579	Zc3h11a	zinc finger CCCH type containing 11A	0.136941
233865	D430042O09Rik	RIKEN cDNA D430042O09 gene	0.136863
329559	Zfp335	zinc finger protein 335	0.136753
257632	Nod2	nucleotide-binding oligomerization domain containing 2	0.136585
14026	Evl	Ena-vasodilator stimulated phosphoprotein	0.13629
17763	Mtcp1	mature T cell proliferation 1	0.135873
241158	Ankmy1	ankyrin repeat and MYND domain containing 1	0.135757
207839	Galnt6	UDP-N-acetyl-alpha-D-galactosamine:polypeptide N-acetylgalactosaminyltransferase 6	0.135172
58223	Mmp19	matrix metallopeptidase 19	0.134588
11838	Arc	activity regulated cytoskeletal-associated protein	0.134209
667823	Trim5	tripartite motif-containing 5	0.134072
20359	Sema6b	sema domain, transmembrane domain (TM), and cytoplasmic domain, (semaphorin) 6B	0.133111
213673	9530068E07Rik	RIKEN cDNA 9530068E07 gene	0.13293
268973	Nlrc4	NLR family, CARD domain containing 4	0.132928
101100	Ttll3	tubulin tyrosine ligase-like family, member 3	0.131944
321008	6330408A02Rik	RIKEN cDNA 6330408A02 gene	0.131944
231655	Oasl1	2'-5' oligoadenylate synthetase-like 1	0.13136
16535	Kcnq1	potassium voltage-gated channel, subfamily Q, member 1	0.131273
234076	Tmco3	transmembrane and coiled-coil domains 3	0.131171
227331	Gigyf2	GRB10 interacting GYF protein 2	0.130571
100216532	Snord2	small nucleolar RNA, C/D box 2	0.130525
52857	Gramd1a	GRAM domain containing 1A	0.130315
12168	Bmpr2	bone morphogenetic protein receptor, type II (serine/threonine kinase)	0.129716
75302	Asxl2	additional sex combs like 2 (Drosophila)	0.129552
26569	Slc27a4	solute carrier family 27 (fatty acid transporter), member 4	0.129295
55981	Pigb	phosphatidylinositol glycan anchor biosynthesis, class B	0.129114
20530	Slc31a2	solute carrier family 31, member 2	0.129003
269473	Lrig2	leucine-rich repeats and immunoglobulin-like domains 2	0.12874
29875	Iqgap1	IQ motif containing GTPase activating protein 1	0.128573
217353	Tmc6	transmembrane channel-like gene family 6	0.128041
20848	Stat3	signal transducer and activator of transcription 3	0.128022
242362	Manea	mannosidase, endo-alpha	0.127731
27214	Dbf4	DBF4 zinc finger	0.127539
16784	Lamp2	lysosomal-associated membrane protein 2	0.127375
70762	Dclk2	doublecortin-like kinase 2	0.126849
108686	Ccdc88a	coiled coil domain containing 88A	0.126694
11863	Arnt	aryl hydrocarbon receptor nuclear translocator	0.12661
70508	Bbx	bobby sox HMG box containing	0.12617
65107	Lrp10	low-density lipoprotein receptor-related protein 10	0.126109
15039	H2-T22	histocompatibility 2, T region locus 22	0.12586
21873	Tjp2	tight junction protein 2	0.12583
15490	Hsd17b7	hydroxysteroid (17-beta) dehydrogenase 7	0.125792
77974	Rdh12	retinol dehydrogenase 12	0.12577
52120	Hgsnat	heparan-alpha-glucosaminide N-acetyltransferase	0.12531
408022	Primpol	primase and polymerase (DNA-directed)	0.125281
16001	Igf1r	insulin-like growth factor I receptor	0.125154
414801	Itprip	inositol 1,4,5-triphosphate receptor interacting protein	0.12508
65970	Lima1	LIM domain and actin binding 1	0.124946
212167	Gsap	gamma-secretase activating protein	0.124885
80890	Trim2	tripartite motif-containing 2	0.124872
17847	Usp34	ubiquitin specific peptidase 34	0.124609
235461	Fam63b	family with sequence similarity 63, member B	0.124204
68038	Chid1	chitinase domain containing 1	0.123959
56619	Clec4e	C-type lectin domain family 4, member e	0.123327
18015	Nf1	neurofibromatosis 1	0.122648
100037258	Dnajc3	DnaJ heat shock protein family (Hsp40) member C3	0.122527
57354	Cramp1l	Crm, cramped-like (Drosophila)	0.121818
74157	Cmtr1	cap methyltransferase 1	0.121781
105855	Nckap1l	NCK associated protein 1 like	0.121484
107182	Btaf1	B-TFIID TATA-box binding protein associated factor 1	0.121237
15979	Ifngr1	interferon gamma receptor 1	0.121047
67684	Luc7l3	LUC7-like 3 (S. cerevisiae)	0.120821
84653	Hes7	hairy and enhancer of split 7 (Drosophila)	0.12071
21899	Tlr6	toll-like receptor 6	0.120577
17222	Anapc1	anaphase promoting complex subunit 1	0.120538
16423	Cd47	CD47 antigen (Rh-related antigen, integrin-associated signal transducer)	0.120391
94275	Maged1	melanoma antigen, family D, 1	0.120187
231713	Naa25	N(alpha)-acetyltransferase 25, NatB auxiliary subunit	0.12018
18010	Neu1	neuraminidase 1	0.120063
68842	Tulp4	tubby like protein 4	0.120052
231014	9330182L06Rik	RIKEN cDNA 9330182L06 gene	0.119233
666938	Bend4	BEN domain containing 4	0.119162
216859	Acap1	ArfGAP with coiled-coil, ankyrin repeat and PH domains 1	0.118862
20348	Sema3c	sema domain, immunoglobulin domain (Ig), short basic domain, secreted, (semaphorin) 3C	0.11835
238247	Arid4a	AT rich interactive domain 4A (RBP1-like)	0.118177
13367	Diaph1	diaphanous related formin 1	0.117766
241066	Carf	calcium response factor	0.117181
71947	Tmem94	transmembrane protein 94	0.11717
194401	Mical3	microtubule associated monooxygenase, calponin and LIM domain containing 3	0.117008
76933	Ifi27l2a	interferon, alpha-inducible protein 27 like 2A	0.116854
50708	Hist1h1c	histone cluster 1, H1c	0.116788
668128	Gm8989	predicted gene 8989	0.116733
99382	Abtb2	ankyrin repeat and BTB (POZ) domain containing 2	0.116504
67155	Smarca2	SWI/SNF related, matrix associated, actin dependent regulator of chromatin, subfamily a, member 2	0.116374
242747	Zfp933	zinc finger protein 933	0.116046
109332	Cdcp1	CUB domain containing protein 1	0.11562
100045653	Gm17769	predicted gene, 17769	0.11562
329554	Gm826	predicted gene 826	0.11561
66860	Tanc1	tetratricopeptide repeat, ankyrin repeat and coiled-coil containing 1	0.1156
233979	Tpcn2	two pore segment channel 2	0.115416
21413	Tcf4	transcription factor 4	0.114871
242669	Azin2	antizyme inhibitor 2	0.114833
13384	Mpp3	membrane protein, palmitoylated 3 (MAGUK p55 subfamily member 3)	0.114738
50782	Rgs11	regulator of G-protein signaling 11	0.114401
353342	Peg13	paternally expressed 13	0.114068
751864	Gm9733	predicted gene 9733	0.113897
18452	P4ha2	procollagen-proline, 2-oxoglutarate 4-dioxygenase (proline 4-hydroxylase), alpha II polypeptide	0.113566
100198	H6pd	hexose-6-phosphate dehydrogenase (glucose 1-dehydrogenase)	0.113141
110956	D17H6S56E-5	DNA segment, Chr 17, human D6S56E 5	0.113083
213043	Aox2	aldehyde oxidase 2	0.112512
12421	Rb1cc1	RB1-inducible coiled-coil 1	0.112303
140630	Ube4a	ubiquitination factor E4A	0.112293
235493	Fam214a	family with sequence similarity 214, member A	0.112186
54667	Atp8b2	ATPase, class I, type 8B, member 2	0.112179
100042498	Mir22hg	Mir22 host gene (non-protein coding)	0.111799
12748	Clk2	CDC-like kinase 2	0.111349
240038	Gm4944	predicted gene 4944	0.111328
22371	Vwf	Von Willebrand factor	0.11127
170835	Inpp5j	inositol polyphosphate 5-phosphatase J	0.110982
224794	Enpp4	ectonucleotide pyrophosphatase/phosphodiesterase 4	0.110517
74039	Nfam1	Nfat activating molecule with ITAM motif 1	0.109939
217684	Susd6	sushi domain containing 6	0.109922
54614	Prpf40b	pre-mRNA processing factor 40B	0.109794
15483	Hsd11b1	hydroxysteroid 11-beta dehydrogenase 1	0.109736
321007	Serac1	serine active site containing 1	0.109215
58909	Fam13a	family with sequence similarity 13, member A	0.109044
277360	Prex1	phosphatidylinositol-3,4,5-trisphosphate-dependent Rac exchange factor 1	0.108885
230848	Zbtb40	zinc finger and BTB domain containing 40	0.108803
19122	Prnp	prion protein	0.108707
107769	Tm6sf1	transmembrane 6 superfamily member 1	0.108382
12628	Cfh	complement component factor h	0.10819
100604	Lrrc8c	leucine rich repeat containing 8 family, member C	0.107943
107747	Aldh1l1	aldehyde dehydrogenase 1 family, member L1	0.107757
320878	Mical2	microtubule associated monooxygenase, calponin and LIM domain containing 2	0.107717
208715	Hmgcs1	3-hydroxy-3-methylglutaryl-Coenzyme A synthase 1	0.107577
16145	Igtp	interferon gamma induced GTPase	0.107507
224807	Tmem63b	transmembrane protein 63b	0.107113
211484	Tsga10	testis specific 10	0.107081
16450	Jag2	jagged 2	0.107055
71960	Myh14	myosin, heavy polypeptide 14	0.106976
227334	Usp40	ubiquitin specific peptidase 40	0.106948
192156	Mvd	mevalonate (diphospho) decarboxylase	0.106923
70361	Lman1	lectin, mannose-binding, 1	0.106901
104112	Acly	ATP citrate lyase	0.106832
19063	Ppt1	palmitoyl-protein thioesterase 1	0.10682
210126	Lpp	LIM domain containing preferred translocation partner in lipoma	0.106729
23856	Dido1	death inducer-obliterator 1	0.105645
72282	1810062G17Rik	RIKEN cDNA 1810062G17 gene	0.105044
22420	Wnt6	wingless-type MMTV integration site family, member 6	0.104882
216965	Taok1	TAO kinase 1	0.10419
56554	Raet1d	retinoic acid early transcript delta	0.104016
71323	Rassf8	Ras association (RalGDS/AF-6) domain family (N-terminal) member 8	0.103575
14537	Gcnt1	glucosaminyl (N-acetyl) transferase 1, core 2	0.103525
231712	Trafd1	TRAF type zinc finger domain containing 1	0.103384
78808	Stxbp5	syntaxin binding protein 5 (tomosyn)	0.102696
216565	Ehbp1	EH domain binding protein 1	0.102491
71643	Zgrf1	zinc finger, GRF-type containing 1	0.102471
329908	Usp24	ubiquitin specific peptidase 24	0.102347
227738	Lrsam1	leucine rich repeat and sterile alpha motif containing 1	0.102337
227648	Sec16a	SEC16 homolog A, endoplasmic reticulum export factor	0.101892
232801	Lilra5	leukocyte immunoglobulin-like receptor, subfamily A (with TM domain), member 5	0.101857
14600	Ghr	growth hormone receptor	0.101533
14728	Lilrb4a	leukocyte immunoglobulin-like receptor, subfamily B, member 4A	0.101521
320534	Tmem104	transmembrane protein 104	0.101382
192196	Luc7l2	LUC7-like 2 (S. cerevisiae)	0.101326
212943	Fam46a	family with sequence similarity 46, member A	0.101176
13138	Dag1	dystroglycan 1	0.101148
100044509	Tgfbr3l	transforming growth factor, beta receptor III-like	0.100658
69635	Dapk1	death associated protein kinase 1	0.100453
21957	Tnnt3	troponin T3, skeletal, fast	0.100388
234463	Tmem184c	transmembrane protein 184C	0.100254
54616	Extl3	exostoses (multiple)-like 3	0.100244
320713	Mysm1	myb-like, SWIRM and MPN domains 1	0.100066
83704	Slc12a9	solute carrier family 12 (potassium/chloride transporters), member 9	0.099934
109154	Mlec	malectin	0.0999205
279572	Tlr13	toll-like receptor 13	0.0998165
104015	Synj1	synaptojanin 1	0.0997644
12549	Arhgap31	Rho GTPase activating protein 31	0.0993094
71508	Zfp935	zinc finger protein 935	0.0987603
338351	Akap17b	A kinase (PRKA) anchor protein 17B	0.0987563
240255	Ythdc2	YTH domain containing 2	0.0984255
547150	6820431F20Rik	RIKEN cDNA 6820431F20 gene	0.0979992
81702	Ankrd17	ankyrin repeat domain 17	0.0979731
216810	Tom1l2	target of myb1-like 2 (chicken)	0.0979043
207777	Bzrap1	benzodiazepine receptor associated protein 1	0.0978286
210992	Lpcat1	lysophosphatidylcholine acyltransferase 1	0.0975423
69276	Sec62	SEC62 homolog (S. cerevisiae)	0.0974005
170752	Bco2	beta-carotene oxygenase 2	0.0973629
242960	Fbxl5	F-box and leucine-rich repeat protein 5	0.097129
68423	Ankrd13d	ankyrin repeat domain 13 family, member D	0.0969808
331487	Uprt	uracil phosphoribosyltransferase	0.096615
66866	Nhlrc2	NHL repeat containing 2	0.0965688
65945	Clstn1	calsyntenin 1	0.0959909
320365	Fry	FRY microtubule binding protein	0.0959585
231805	Pilra	paired immunoglobin-like type 2 receptor alpha	0.0959363
68750	Rreb1	ras responsive element binding protein 1	0.0957698
217344	Rhbdf2	rhomboid 5 homolog 2	0.0955226
329877	Dennd4c	DENN/MADD domain containing 4C	0.095423
16578	Kif9	kinesin family member 9	0.0953809
227723	Prrc2b	proline-rich coiled-coil 2B	0.095167
14043	Ext2	exostoses (multiple) 2	0.095141
109241	Mbd5	methyl-CpG binding domain protein 5	0.094984
27368	Tbl2	transducin (beta)-like 2	0.0945451
381066	Zfp948	zinc finger protein 948	0.0942911
12508	Cd53	CD53 antigen	0.0928331
108735	Sft2d2	SFT2 domain containing 2	0.0927796
218989	Tmem260	transmembrane protein 260	0.0921008
215114	Hip1	huntingtin interacting protein 1	0.0916459
70785	Dennd1c	DENN/MADD domain containing 1C	0.0915256
71435	Arhgap21	Rho GTPase activating protein 21	0.091304
170716	Cyp4f13	cytochrome P450, family 4, subfamily f, polypeptide 13	0.0912359
219094	Khnyn	KH and NYN domain containing	0.091099
170741	Pilrb1	paired immunoglobin-like type 2 receptor beta 1	0.0910391
94089	Trim7	tripartite motif-containing 7	0.0907858
216190	Appl2	adaptor protein, phosphotyrosine interaction, PH domain and leucine zipper containing 2	0.0907654
215632	Psd4	pleckstrin and Sec7 domain containing 4	0.0906122
74127	Krt80	keratin 80	0.0901486
56036	Ccnl2	cyclin L2	0.0894781
78749	Filip1l	filamin A interacting protein 1-like	0.0892206
15019	H2-Q8	histocompatibility 2, Q region locus 8	0.089017
104831	Ptpn23	protein tyrosine phosphatase, non-receptor type 23	0.0888769
14827	Pdia3	protein disulfide isomerase associated 3	0.0885813
75965	Zdhhc20	zinc finger, DHHC domain containing 20	0.0882189
70661	Sik3	SIK family kinase 3	0.087789
170707	Usp48	ubiquitin specific peptidase 48	0.0876098
75089	Uhrf1bp1l	UHRF1 (ICBP90) binding protein 1-like	0.0872959
66861	Dnajc10	DnaJ heat shock protein family (Hsp40) member C10	0.0867103
214063	Dnajc16	DnaJ heat shock protein family (Hsp40) member C16	0.0865279
17966	Nbr1	neighbor of Brca1 gene 1	0.086218
217335	Fbf1	Fas (TNFRSF6) binding factor 1	0.0860916
99334	Zscan29	zinc finger SCAN domains 29	0.0855441
19014	Med1	mediator complex subunit 1	0.0855394
67213	Cmtm6	CKLF-like MARVEL transmembrane domain containing 6	0.0853539
76464	Casc5	cancer susceptibility candidate 5	0.0853532
226551	Suco	SUN domain containing ossification factor	0.0853012
71782	Ankle2	ankyrin repeat and LEM domain containing 2	0.0851514
232341	Wnk1	WNK lysine deficient protein kinase 1	0.0850954
13660	Ehd1	EH-domain containing 1	0.0850725
68262	Agpat4	1-acylglycerol-3-phosphate O-acyltransferase 4 (lysophosphatidic acid acyltransferase, delta)	0.0849392
67298	Gprasp1	G protein-coupled receptor associated sorting protein 1	0.0847969
320981	Enpp6	ectonucleotide pyrophosphatase/phosphodiesterase 6	0.0844588
99237	Tm9sf4	transmembrane 9 superfamily protein member 4	0.0842415
142980	Tlr3	toll-like receptor 3	0.083585
270163	Myo9a	myosin IXa	0.0834757
99371	Arfgef2	ADP-ribosylation factor guanine nucleotide-exchange factor 2 (brefeldin A-inhibited)	0.0834621
74843	Mss51	MSS51 mitochondrial translational activator	0.0829327
18536	Pcm1	pericentriolar material 1	0.0828869
320191	Hook3	hook microtubule tethering protein 3	0.0826518
232533	Stk38l	serine/threonine kinase 38 like	0.082523
319934	Sbf2	SET binding factor 2	0.0824285
50918	Myadm	myeloid-associated differentiation marker	0.0823572
446101	Xrra1	X-ray radiation resistance associated 1	0.0817814
620078	C130026I21Rik	RIKEN cDNA C130026I21 gene	0.0812825
170758	Rac3	RAS-related C3 botulinum substrate 3	0.0812798
140481	Man2a2	mannosidase 2, alpha 2	0.08019
17948	Naip2	NLR family, apoptosis inhibitory protein 2	0.0801438
93702	Pcdhgb5	protocadherin gamma subfamily B, 5	0.0801149
72267	Lrrc8e	leucine rich repeat containing 8 family, member E	0.0793107
330627	Trim66	tripartite motif-containing 66	0.0793107
320404	Itpkb	inositol 1,4,5-trisphosphate 3-kinase B	0.0790875
213109	Phf3	PHD finger protein 3	0.078947
68737	Angel1	angel homolog 1 (Drosophila)	0.0785128
72397	Rbm12b1	RNA binding motif protein 12 B1	0.0784992
242409	Tmem8b	transmembrane protein 8B	0.0783757
76707	Clasp1	CLIP associating protein 1	0.078224
14803	Grid1	glutamate receptor, ionotropic, delta 1	0.0779953
239719	Mkl2	MKL/myocardin-like 2	0.0778221
71306	Mfap3l	microfibrillar-associated protein 3-like	0.0776736
74374	Clec16a	C-type lectin domain family 16, member A	0.077397
105722	Ano6	anoctamin 6	0.077324
654470	Tctn1	tectonic family member 1	0.0771079
75178	Meiob	meiosis specific with OB domains	0.0768587
70354	Secisbp2l	SECIS binding protein 2-like	0.07658
246746	Cd300lf	CD300 molecule like family member F	0.076443
240283	Dmxl1	Dmx-like 1	0.0759919
241452	Dhrs9	dehydrogenase/reductase (SDR family) member 9	0.0759412
18797	Plcb3	phospholipase C, beta 3	0.0758204
14567	Gdi1	guanosine diphosphate (GDP) dissociation inhibitor 1	0.0757925
74396	4933407K13Rik	RIKEN cDNA 4933407K13 gene	0.0757898
78934	4930581F22Rik	RIKEN cDNA 4930581F22 gene	0.0757349
214359	Tmem51	transmembrane protein 51	0.0755599
320129	Adrbk2	adrenergic receptor kinase, beta 2	0.074862
22612	Yes1	YES proto-oncogene 1, Src family tyrosine kinase	0.0740872
93681	Zkscan8	zinc finger with KRAB and SCAN domains 8	0.0739324
233552	Gdpd5	glycerophosphodiester phosphodiesterase domain containing 5	0.0735344
110920	Hspa13	heat shock protein 70 family, member 13	0.0735337
232798	Leng8	leukocyte receptor cluster (LRC) member 8	0.0734383
17474	Clec4d	C-type lectin domain family 4, member d	0.073329
227094	Tmem194b	transmembrane protein 194B	0.0730453
57258	Xpo4	exportin 4	0.0728281
268706	Slc38a9	solute carrier family 38, member 9	0.0727891
212880	Ddx46	DEAD (Asp-Glu-Ala-Asp) box polypeptide 46	0.0727289
243197	Mfsd7a	major facilitator superfamily domain containing 7A	0.0725784
71900	Tmem106b	transmembrane protein 106B	0.072171
16180	Il1rap	interleukin 1 receptor accessory protein	0.0719213
15958	Ifit2	interferon-induced protein with tetratricopeptide repeats 2	0.0716161
268980	Strn	striatin, calmodulin binding protein	0.0715783
20532	Slc3a1	solute carrier family 3, member 1	0.0715491
224617	Tbc1d24	TBC1 domain family, member 24	0.0714985
104082	Wdr7	WD repeat domain 7	0.0712262
67246	2810474O19Rik	RIKEN cDNA 2810474O19 gene	0.0710171
192652	Wdr81	WD repeat domain 81	0.0709859
17127	Smad3	SMAD family member 3	0.0705107
16402	Itga5	integrin alpha 5 (fibronectin receptor alpha)	0.0701451
16178	Il1r2	interleukin 1 receptor, type II	0.0692643
57319	Smpdl3a	sphingomyelin phosphodiesterase, acid-like 3A	0.0691025
20354	Sema4d	sema domain, immunoglobulin domain (Ig), transmembrane domain (TM) and short cytoplasmic domain, (semaphorin) 4D	0.0690824
78308	Gpr108	G protein-coupled receptor 108	0.0689261
76510	Trappc9	trafficking protein particle complex 9	0.0681789
54604	Pcnx	pecanex homolog (Drosophila)	0.0680827
107767	Scamp1	secretory carrier membrane protein 1	0.0674993
106064	AW549877	expressed sequence AW549877	0.0674767
433926	Lrrc8b	leucine rich repeat containing 8 family, member B	0.0671589
19714	Rev3l	REV3 like, DNA directed polymerase zeta catalytic subunit	0.0669004
208643	Eif4g1	eukaryotic translation initiation factor 4, gamma 1	0.0664216
14660	Gls	glutaminase	0.066364
234797	6430548M08Rik	RIKEN cDNA 6430548M08 gene	0.0661556
22035	Tnfsf10	tumor necrosis factor (ligand) superfamily, member 10	0.0659499
71710	Lrrcc1	leucine rich repeat and coiled-coil domain containing 1	0.0658602
328580	Tubgcp6	tubulin, gamma complex associated protein 6	0.0657937
68235	Mturn	maturin, neural progenitor differentiation regulator homolog (Xenopus)	0.0657024
227449	Zcchc2	zinc finger, CCHC domain containing 2	0.0653926
66552	Sppl2a	signal peptide peptidase like 2A	0.065002
27981	Rsrp1	arginine/serine rich protein 1	0.0647606
12317	Calr	calreticulin	0.0646071
26405	Map3k2	mitogen-activated protein kinase kinase kinase 2	0.0645853
66660	Sltm	SAFB-like, transcription modulator	0.0644016
29809	Rabgap1l	RAB GTPase activating protein 1-like	0.0642634
13637	Efna2	ephrin A2	0.0638991
11515	Adcy9	adenylate cyclase 9	0.0636466
245902	Ccdc15	coiled-coil domain containing 15	0.0632704
102607	Snx19	sorting nexin 19	0.0632227
217430	Pqlc3	PQ loop repeat containing	0.0625539
407823	Baz2b	bromodomain adjacent to zinc finger domain, 2B	0.0625449
14457	Gas7	growth arrest specific 7	0.0624639
16362	Irf1	interferon regulatory factor 1	0.0620258
20926	Supt6	suppressor of Ty 6	0.0619409
54645	Gripap1	GRIP1 associated protein 1	0.061811
67475	Ero1lb	ERO1-like beta (S. cerevisiae)	0.0615659
214444	Cdk5rap2	CDK5 regulatory subunit associated protein 2	0.0611834
227446	2310035C23Rik	RIKEN cDNA 2310035C23 gene	0.0609756
208104	Mlxip	MLX interacting protein	0.0607431
620913	Gm12185	predicted gene 12185	0.0605912
77782	Polq	polymerase (DNA directed), theta	0.0605708
71781	Slc16a14	solute carrier family 16 (monocarboxylic acid transporters), member 14	0.0599921
226352	Epb41l5	erythrocyte membrane protein band 4.1 like 5	0.0598029
228850	Ralgapb	Ral GTPase activating protein, beta subunit (non-catalytic)	0.0597525
70227	Zfp619	zinc finger protein 619	0.0596969
14251	Flot1	flotillin 1	0.0595553
240064	Zfp799	zinc finger protein 799	0.0594362
16194	Il6ra	interleukin 6 receptor, alpha	0.0585845
244891	Scaper	S phase cyclin A-associated protein in the ER	0.0583152
70417	Megf10	multiple EGF-like-domains 10	0.0571685
327655	Ppip5k1	diphosphoinositol pentakisphosphate kinase 1	0.0569268
21939	Cd40	CD40 antigen	0.056736
379043	Raet1e	retinoic acid early transcript 1E	0.0566102
56480	Tbk1	TANK-binding kinase 1	0.0565726
328833	Treml2	triggering receptor expressed on myeloid cells-like 2	0.0564982
237898	Usp32	ubiquitin specific peptidase 32	0.0564529
18550	Furin	furin (paired basic amino acid cleaving enzyme)	0.0562431
330427	9330102E08Rik	RIKEN cDNA 9330102E08 gene	0.0560926
18554	Pcsk7	proprotein convertase subtilisin/kexin type 7	0.0558896
380959	Alg10b	asparagine-linked glycosylation 10B (alpha-1,2-glucosyltransferase)	0.0558641
23943	Esyt1	extended synaptotagmin-like protein 1	0.0557382
50932	Mink1	misshapen-like kinase 1 (zebrafish)	0.0557194
81500	Sil1	endoplasmic reticulum chaperone SIL1 homolog (S. cerevisiae)	0.0556256
78070	Cpt1c	carnitine palmitoyltransferase 1c	0.0554654
104348	Zfp120	zinc finger protein 120	0.055283
231997	Fkbp14	FK506 binding protein 14	0.0550001
213081	Wdr19	WD repeat domain 19	0.0548207
231668	Vsig10	V-set and immunoglobulin domain containing 10	0.0544139
54169	Kat6b	K(lysine) acetyltransferase 6B	0.0540996
103963	Rpn1	ribophorin I	0.0538919
243272	Sbno1	strawberry notch homolog 1 (Drosophila)	0.0538462
27008	Micall1	microtubule associated monooxygenase, calponin and LIM domain containing -like 1	0.0536026
69623	Zfp33b	zinc finger protein 33B	0.0533542
14897	Trip12	thyroid hormone receptor interactor 12	0.0532238
100302601	Snord83b	small nucleolar RNA, C/D box 83B	0.0531186
77559	Agl	amylo-1,6-glucosidase, 4-alpha-glucanotransferase	0.0528096
73379	Dcbld2	discoidin, CUB and LCCL domain containing 2	0.0527308
71521	Pds5a	PDS5 cohesin associated factor A	0.0524476
104859	Tecpr2	tectonin beta-propeller repeat containing 2	0.0524315
19377	Rai1	retinoic acid induced 1	0.0523062
224093	Fam43a	family with sequence similarity 43, member A	0.0521703
18453	P4hb	prolyl 4-hydroxylase, beta polypeptide	0.052094
52028	Bbs1	Bardet-Biedl syndrome 1 (human)	0.051933
328417	Parp4	poly (ADP-ribose) polymerase family, member 4	0.0515794
234594	Cnot1	CCR4-NOT transcription complex, subunit 1	0.0515618
109032	Sp110	Sp110 nuclear body protein	0.0513428
74549	Mau2	MAU2 sister chromatid cohesion factor	0.0511545
224650	Anks1	ankyrin repeat and SAM domain containing 1	0.0510807
67887	Saraf	store-operated calcium entry-associated regulatory factor	0.0509862
21833	Thra	thyroid hormone receptor alpha	0.0508669
211770	Trib1	tribbles pseudokinase 1	0.0504845
84585	Rnf123	ring finger protein 123	0.0503356
240476	Zfp407	zinc finger protein 407	0.05032
66515	Cul7	cullin 7	0.0502918
56077	Dgke	diacylglycerol kinase, epsilon	0.0498598
71279	Slc29a3	solute carrier family 29 (nucleoside transporters), member 3	0.0486498
269181	Mgat4a	mannoside acetylglucosaminyltransferase 4, isoenzyme A	0.0486072
108148	Galnt2	UDP-N-acetyl-alpha-D-galactosamine:polypeptide N-acetylgalactosaminyltransferase 2	0.0485507
433022	Plcxd2	phosphatidylinositol-specific phospholipase C, X domain containing 2	0.047805
52348	Vps37a	vacuolar protein sorting 37A	0.04774
14924	Magi1	membrane associated guanylate kinase, WW and PDZ domain containing 1	0.0475872
27399	Ip6k1	inositol hexaphosphate kinase 1	0.0471053
14792	Lpcat3	lysophosphatidylcholine acyltransferase 3	0.046532
74334	Ranbp10	RAN binding protein 10	0.0464812
24000	Ptpn21	protein tyrosine phosphatase, non-receptor type 21	0.0463493
102465564	Mir6935	microRNA 6935	0.0460883
394432	Ugt1a7c	UDP glucuronosyltransferase 1 family, polypeptide A7C	0.0456993
58894	Zfp862-ps	zinc finger protein 862, pseudogene	0.0456698
217864	Rcor1	REST corepressor 1	0.0454612
21871	Atp6v0a2	ATPase, H+ transporting, lysosomal V0 subunit A2	0.0454542
108011	Ap4e1	adaptor-related protein complex AP-4, epsilon 1	0.0452946
108687	Edem2	ER degradation enhancer, mannosidase alpha-like 2	0.0445582
18081	Ninj1	ninjurin 1	0.0440158
74213	Rbm26	RNA binding motif protein 26	0.0439033
245536	Gm614	predicted gene 614	0.0437324
70719	Arhgap45	Rho GTPase activating protein 45	0.0435713
237943	Gpatch8	G patch domain containing 8	0.0434769
76969	Chst1	carbohydrate (keratan sulfate Gal-6) sulfotransferase 1	0.0431992
233905	Zfp646	zinc finger protein 646	0.0429266
382620	Tmed8	transmembrane emp24 domain containing 8	0.0427444
14727	Lilr4b	leukocyte immunoglobulin-like receptor, subfamily B, member 4B	0.0424332
64898	Lpin2	lipin 2	0.0423806
19259	Ptpn5	protein tyrosine phosphatase, non-receptor type 5	0.042119
20775	Sqle	squalene epoxidase	0.0420233
217463	Snx13	sorting nexin 13	0.0419271
17850	Mut	methylmalonyl-Coenzyme A mutase	0.0417709
66244	Nemf	nuclear export mediator factor	0.0415456
387160	Mir142	microRNA 142	0.0415125
239510	Phf20l1	PHD finger protein 20-like 1	0.0414818
192119	Dicer1	dicer 1, ribonuclease type III	0.0411358
58911	Sumf1	sulfatase modifying factor 1	0.0411171
73430	1700049G17Rik	RIKEN cDNA 1700049G17 gene	0.0407047
66329	Susd3	sushi domain containing 3	0.0400517
217351	Tnrc6c	trinucleotide repeat containing 6C	0.0395955
13032	Ctsc	cathepsin C	0.0394965
631323	Gm12250	predicted gene 12250	0.0393903
67667	Alkbh8	alkB homolog 8, tRNA methyltransferase	0.0391192
171543	Bmf	BCL2 modifying factor	0.039096
68564	Nufip2	nuclear fragile X mental retardation protein interacting protein 2	0.0388998
404710	Iqgap3	IQ motif containing GTPase activating protein 3	0.038776
67171	Dram2	DNA-damage regulated autophagy modulator 2	0.0387661
212168	Zswim4	zinc finger SWIM-type containing 4	0.0385606
268933	Wdr24	WD repeat domain 24	0.0383683
67459	Nvl	nuclear VCP-like	0.0383431
243961	Shank1	SH3/ankyrin domain gene 1	0.0383409
23960	Oas1g	2'-5' oligoadenylate synthetase 1G	0.0380038
17979	Ncoa3	nuclear receptor coactivator 3	0.0379636
74355	Smchd1	SMC hinge domain containing 1	0.037948
12262	C1qc	complement component 1, q subcomponent, C chain	0.03786
218294	Cdc14b	CDC14 cell division cycle 14B	0.0376987
217578	Baz1a	bromodomain adjacent to zinc finger domain 1A	0.0376656
236604	Pisd-ps1	phosphatidylserine decarboxylase, pseudogene 1	0.0375916
77781	Epm2aip1	EPM2A (laforin) interacting protein 1	0.0375755
211666	Mgst2	microsomal glutathione S-transferase 2	0.0374356
76267	Fads1	fatty acid desaturase 1	0.0373414
240354	Malt1	MALT1 paracaspase	0.0363788
67590	Tctn3	tectonic family member 3	0.0359499
80911	Acox3	acyl-Coenzyme A oxidase 3, pristanoyl	0.0359363
17119	Mxd1	MAX dimerization protein 1	0.035757
67988	Tmx3	thioredoxin-related transmembrane protein 3	0.0356262
19258	Ptpn4	protein tyrosine phosphatase, non-receptor type 4	0.0347579
99011	Pomt1	protein-O-mannosyltransferase 1	0.0346972
327959	Xaf1	XIAP associated factor 1	0.0344039
18173	Slc11a1	solute carrier family 11 (proton-coupled divalent metal ion transporters), member 1	0.0343725
75612	Gns	glucosamine (N-acetyl)-6-sulfatase	0.0343588
21813	Tgfbr2	transforming growth factor, beta receptor II	0.0342511
72772	Rint1	RAD50 interactor 1	0.0342155
56401	P3h1	prolyl 3-hydroxylase 1	0.0341603
53978	Lpar2	lysophosphatidic acid receptor 2	0.0340456
13034	Ctse	cathepsin E	0.0339158
268739	Arhgef40	Rho guanine nucleotide exchange factor (GEF) 40	0.0338523
17476	Mpeg1	macrophage expressed gene 1	0.0332362
225010	Lclat1	lysocardiolipin acyltransferase 1	0.0331984
100502698	Rubcn	RUN domain and cysteine-rich domain containing, Beclin 1-interacting protein	0.0330482
17257	Mecp2	methyl CpG binding protein 2	0.0329654
245857	Ssh3	slingshot homolog 3 (Drosophila)	0.0328893
13033	Ctsd	cathepsin D	0.0324139
67075	Magt1	magnesium transporter 1	0.0321711
268396	Sh3pxd2b	SH3 and PX domains 2B	0.0320939
432572	Specc1	sperm antigen with calponin homology and coiled-coil domains 1	0.0319852
234847	Spg7	spastic paraplegia 7 homolog (human)	0.0319275
353188	Adam32	a disintegrin and metallopeptidase domain 32	0.0319142
101320	Dyrk4	dual-specificity tyrosine-(Y)-phosphorylation regulated kinase 4	0.031718
52118	Pvr	poliovirus receptor	0.0316016
21664	Phlda1	pleckstrin homology like domain, family A, member 1	0.0314876
64930	Tsc1	tuberous sclerosis 1	0.0314111
140810	Ttbk2	tau tubulin kinase 2	0.0311537
72144	Slc37a3	solute carrier family 37 (glycerol-3-phosphate transporter), member 3	0.0309578
12260	C1qb	complement component 1, q subcomponent, beta polypeptide	0.0306304
224273	Crybg3	beta-gamma crystallin domain containing 3	0.0305084
22427	Wrn	Werner syndrome homolog (human)	0.0300621
73827	Tmem198b	transmembrane protein 198b	0.0298274
76577	Faf2	Fas associated factor family member 2	0.0296425
215653	Rassf2	Ras association (RalGDS/AF-6) domain family member 2	0.0294795
16412	Itgb1	integrin beta 1 (fibronectin receptor beta)	0.0290984
103554	Psme4	proteasome (prosome, macropain) activator subunit 4	0.0290879
268721	Zswim8	zinc finger SWIM-type containing 8	0.0285735
18438	P2rx4	purinergic receptor P2X, ligand-gated ion channel 4	0.0282768
73744	Man2c1	mannosidase, alpha, class 2C, member 1	0.0282563
217718	Nek9	NIMA (never in mitosis gene a)-related expressed kinase 9	0.0282175
77532	Jrkl	Jrk-like	0.0270895
27049	Etv3	ets variant 3	0.0270486
12571	Cdk6	cyclin-dependent kinase 6	0.0269203
210035	Tmem194	transmembrane protein 194	0.0266128
18174	Slc11a2	solute carrier family 11 (proton-coupled divalent metal ion transporters), member 2	0.0265977
67236	Cinp	cyclin-dependent kinase 2 interacting protein	0.0265428
12268	C4b	complement component 4B (Chido blood group)	0.0262795
224088	Atp13a3	ATPase type 13A3	0.0261802
53609	Clasrp	CLK4-associating serine/arginine rich protein	0.0260382
11727	Ang	angiogenin, ribonuclease, RNase A family, 5	0.0256996
22129	Ttc3	tetratricopeptide repeat domain 3	0.0254149
17758	Map4	microtubule-associated protein 4	0.0253079
239217	Kctd12	potassium channel tetramerisation domain containing 12	0.0248601
545812	Pilrb2	paired immunoglobin-like type 2 receptor beta 2	0.0248478
238386	Btbd7	BTB (POZ) domain containing 7	0.0247369
269060	Dagla	diacylglycerol lipase, alpha	0.0245649
71834	Zbtb43	zinc finger and BTB domain containing 43	0.0240412
78937	Avl9	AVL9 homolog (S. cerevisiase)	0.0240311
72723	Zfp74	zinc finger protein 74	0.0238743
54208	Arl6ip1	ADP-ribosylation factor-like 6 interacting protein 1	0.0238138
208263	Tor1aip1	torsin A interacting protein 1	0.0233833
68487	Tmem140	transmembrane protein 140	0.0229873
320150	Zdhhc17	zinc finger, DHHC domain containing 17	0.022982
78777	Enthd2	ENTH domain containing 2	0.0225214
93736	Aff4	AF4/FMR2 family, member 4	0.0221173
226641	Atf6	activating transcription factor 6	0.0219465
432486	Gnptab	N-acetylglucosamine-1-phosphate transferase, alpha and beta subunits	0.0217104
66691	Gapvd1	GTPase activating protein and VPS9 domains 1	0.0216654
384783	Irs2	insulin receptor substrate 2	0.0216449
230787	Themis2	thymocyte selection associated family member 2	0.021623
15894	Icam1	intercellular adhesion molecule 1	0.0215201
100121	Tdrd7	tudor domain containing 7	0.0214945
21858	Timp2	tissue inhibitor of metalloproteinase 2	0.0214783
67556	Pigm	phosphatidylinositol glycan anchor biosynthesis, class M	0.021328
99633	Adgrl2	adhesion G protein-coupled receptor L2	0.0212986
21685	Tef	thyrotroph embryonic factor	0.0210609
78618	Acap2	ArfGAP with coiled-coil, ankyrin repeat and PH domains 2	0.0207687
235504	Slc17a5	solute carrier family 17 (anion/sugar transporter), member 5	0.0205295
71893	Noxo1	NADPH oxidase organizer 1	0.0204743
11350	Abl1	c-abl oncogene 1, non-receptor tyrosine kinase	0.0201797
68268	Zdhhc21	zinc finger, DHHC domain containing 21	0.0197802
225467	Pggt1b	protein geranylgeranyltransferase type I, beta subunit	0.018976
244666	Sprtn	SprT-like N-terminal domain	0.0188662
28010	Miip	migration and invasion inhibitory protein	0.0187472
27052	Aoah	acyloxyacyl hydrolase	0.0184558
216161	Sbno2	strawberry notch homolog 2 (Drosophila)	0.0181651
19089	Prkcsh	protein kinase C substrate 80K-H	0.0181319
232288	Frmd4b	FERM domain containing 4B	0.0180745
665378	Gm7609	predicted pseudogene 7609	0.0180731
11444	Chrnb2	cholinergic receptor, nicotinic, beta polypeptide 2 (neuronal)	0.0176591
231003	Klhl17	kelch-like 17	0.0176518
242687	Wasf2	WAS protein family, member 2	0.017233
329777	Pigk	phosphatidylinositol glycan anchor biosynthesis, class K	0.0171446
74106	Dcaf6	DDB1 and CUL4 associated factor 6	0.0165011
104806	Fancm	Fanconi anemia, complementation group M	0.0163859
16950	Loxl3	lysyl oxidase-like 3	0.015625
12841	Col9a3	collagen, type IX, alpha 3	0.0154689
234699	Edc4	enhancer of mRNA decapping 4	0.0154239
14667	Gm2a	GM2 ganglioside activator protein	0.0153302
170756	Slc8b1	solute carrier family 8 (sodium/lithium/calcium exchanger), member B1	0.015228
170759	Atp13a1	ATPase type 13A1	0.0150246
214897	Csnk1g1	casein kinase 1, gamma 1	0.0147454
263406	Plekhg3	pleckstrin homology domain containing, family G (with RhoGef domain) member 3	0.0138995
320487	Heatr5a	HEAT repeat containing 5A	0.0137376
223752	Gramd4	GRAM domain containing 4	0.0137347
227525	Dclre1c	DNA cross-link repair 1C	0.0130457
11487	Adam10	a disintegrin and metallopeptidase domain 10	0.013006
140484	Pofut1	protein O-fucosyltransferase 1	0.0128946
75786	Ckap5	cytoskeleton associated protein 5	0.0128707
22289	Kdm6a	lysine (K)-specific demethylase 6A	0.0128463
67812	Ubxn4	UBX domain protein 4	0.0126873
56615	Mgst1	microsomal glutathione S-transferase 1	0.0120616
93709	Pcdhga1	protocadherin gamma subfamily A, 1	0.0119529
545389	Cep170	centrosomal protein 170	0.0118446
67958	U2surp	U2 snRNP-associated SURP domain containing	0.011724
50524	Sall2	sal-like 2 (Drosophila)	0.011603
102465635	Mir7050	microRNA 7050	0.011603
21981	Ppp1r13b	protein phosphatase 1, regulatory (inhibitor) subunit 13B	0.0113697
54387	Mcm3ap	minichromosome maintenance complex component 3 associated protein	0.0113413
52588	Tspan14	tetraspanin 14	0.0110121
19360	Rad50	RAD50 double strand break repair protein	0.0108419
69106	Stoml1	stomatin-like 1	0.0106507
22592	Ercc5	excision repair cross-complementing rodent repair deficiency, complementation group 5	0.0104379
15161	Hcfc1	host cell factor C1	0.0103838
66168	Grina	glutamate receptor, ionotropic, N-methyl D-aspartate-associated protein 1 (glutamate binding)	0.010179
13542	Dvl1	dishevelled segment polarity protein 1	0.0100214
13048	Cux2	cut-like homeobox 2	0.00964167
233280	Nipa1	non imprinted in Prader-Willi/Angelman syndrome 1 homolog (human)	0.00935392
230594	Zcchc11	zinc finger, CCHC domain containing 11	0.00921458
107766	Haao	3-hydroxyanthranilate 3,4-dioxygenase	0.00912843
229445	Ctso	cathepsin O	0.00906377
12606	Cebpa	CCAAT/enhancer binding protein (C/EBP), alpha	0.00898679
81898	Sf3b1	splicing factor 3b, subunit 1	0.0089698
170472	Recql5	RecQ protein-like 5	0.00881459
56453	Mbtps1	membrane-bound transcription factor peptidase, site 1	0.00879421
192159	Prpf8	pre-mRNA processing factor 8	0.00875504
100434	Slc44a1	solute carrier family 44, member 1	0.00840378
12663	Chml	choroideremia-like	0.00838169
13067	Cyct	cytochrome c, testis	0.00835202
16532	Kcnu1	potassium channel, subfamily U, member 1	0.00835202
17136	Mag	myelin-associated glycoprotein	0.00835202
21886	Tle2	transducin-like enhancer of split 2	0.00835202
55993	Msh4	mutS homolog 4	0.00835202
57385	P2ry4	pyrimidinergic receptor P2Y, G-protein coupled, 4	0.00835202
66338	Cdrt4	CMT1A duplicated region transcript 4	0.00835202
73600	1700120C14Rik	RIKEN cDNA 1700120C14 gene	0.00835202
78772	Hhipl2	hedgehog interacting protein-like 2	0.00835202
78806	Stpg1	sperm tail PG rich repeat containing 1	0.00835202
229688	Chil6	chitinase-like 6	0.00835202
257889	Olfr132	olfactory receptor 132	0.00835202
100504234	Ccdc170	coiled-coil domain containing 170	0.00835202
102466847	Mir7682	microRNA 7682	0.00835202
228140	Tnks1bp1	tankyrase 1 binding protein 1	0.00805096
108937	Rnf169	ring finger protein 169	0.00749095
71914	Antxr2	anthrax toxin receptor 2	0.00722956
382793	Mtx3	metaxin 3	0.00627382
12521	Cd82	CD82 antigen	0.00624492
26433	Plod3	procollagen-lysine, 2-oxoglutarate 5-dioxygenase 3	0.00589495
140780	Bmp2k	BMP2 inducible kinase	0.00567545
228913	Zfp217	zinc finger protein 217	0.00501888
70615	Ankrd24	ankyrin repeat domain 24	0.00462394
16997	Ltbp2	latent transforming growth factor beta binding protein 2	0.00431747
270118	Maml2	mastermind like 2 (Drosophila)	0.0042016
117599	Helb	helicase (DNA) B	0.0036357
12419	Cbx5	chromobox 5	0.00362042
277692	Rps19-ps3	ribosomal protein S19, pseudogene 3	0.00325283
18805	Pld1	phospholipase D1	0.00317872
52639	Wipi1	WD repeat domain, phosphoinositide interacting 1	0.00310046
74614	Ocstamp	osteoclast stimulatory transmembrane protein	0.00301549
20866	Stim1	stromal interaction molecule 1	0.00289751
74149	Zfp946	zinc finger protein 946	0.00274494
78658	Ncapd3	non-SMC condensin II complex, subunit D3	0.00219781
238123	Cog5	component of oligomeric golgi complex 5	0.00203066
17687	Msh5	mutS homolog 5	0.00188326
26466	Zfp260	zinc finger protein 260	0.00181915
72580	Zufsp	zinc finger with UFM1-specific peptidase domain	0.00167364
70435	Inf2	inverted formin, FH2 and WH2 domain containing	0.00161172
52357	Wwc2	WW, C2 and coiled-coil domain containing 2	0.00146947
223774	Alg12	asparagine-linked glycosylation 12 (alpha-1,6-mannosyltransferase)	0.00143597
50755	Fbxo18	F-box protein 18	0.00106956
230249	AI314180	expressed sequence AI314180	0.000904718
117160	Ttyh2	tweety family member 2	0.000837622
72190	2510009E07Rik	RIKEN cDNA 2510009E07 gene	0.000476961
78656	Brd8	bromodomain containing 8	0.000472127
67367	Paxbp1	PAX3 and PAX7 binding protein 1	0.000186635
11287	Pzp	pregnancy zone protein	0
11298	Aanat	arylalkylamine N-acetyltransferase	0
11304	Abca4	ATP-binding cassette, sub-family A (ABC1), member 4	0
11354	Scgb1b27	secretoglobin, family 1B, member 27	0
11418	Asic2	acid-sensing (proton-gated) ion channel 2	0
11419	Asic1	acid-sensing (proton-gated) ion channel 1	0
11421	Ace	angiotensin I converting enzyme (peptidyl-dipeptidase A) 1	0
11423	Ache	acetylcholinesterase	0
11425	Apoc4	apolipoprotein C-IV	0
11429	Aco2	aconitase 2, mitochondrial	0
11433	Acp5	acid phosphatase 5, tartrate resistant	0
11434	Acr	acrosin prepropeptide	0
11435	Chrna1	cholinergic receptor, nicotinic, alpha polypeptide 1 (muscle)	0
11438	Chrna4	cholinergic receptor, nicotinic, alpha polypeptide 4	0
11440	Chrna6	cholinergic receptor, nicotinic, alpha polypeptide 6	0
11441	Chrna7	cholinergic receptor, nicotinic, alpha polypeptide 7	0
11443	Chrnb1	cholinergic receptor, nicotinic, beta polypeptide 1 (muscle)	0
11447	Chrnd	cholinergic receptor, nicotinic, delta polypeptide	0
11448	Chrne	cholinergic receptor, nicotinic, epsilon polypeptide	0
11449	Chrng	cholinergic receptor, nicotinic, gamma polypeptide	0
11450	Adipoq	adiponectin, C1Q and collagen domain containing	0
11451	Acrv1	acrosomal vesicle protein 1	0
11459	Acta1	actin, alpha 1, skeletal muscle	0
11464	Actc1	actin, alpha, cardiac muscle 1	0
11468	Actg2	actin, gamma 2, smooth muscle, enteric	0
11470	Actl7a	actin-like 7a	0
11471	Actl7b	actin-like 7b	0
11472	Actn2	actinin alpha 2	0
11474	Actn3	actinin alpha 3	0
11475	Acta2	actin, alpha 2, smooth muscle, aorta	0
11480	Acvr2a	activin receptor IIA	0
11484	Aspa	aspartoacylase	0
[truncated: 22,533 more rows]

## Sheet: J774 PRUNE1-WNT1_vs_Wnt
GeneSymbol	GeneName	Description	GFOLD(0.01)
20863	Stfa3	stefin A3	12.2762
433016	Gm5483	predicted gene 5483	11.3572
654472	Gm12070	predicted gene 12070	10.702
12985	Csf3	colony stimulating factor 3 (granulocyte)	10.5209
20758	Sprr2d	small proline-rich protein 2D	9.54709
76974	Urah	urate (5-hydroxyiso-) hydrolase	9.2843
18788	Serpinb2	serine (or cysteine) peptidase inhibitor, clade B, member 2	8.99167
20862	Stfa2	stefin A2	8.75258
16175	Il1a	interleukin 1 alpha	8.66069
20761	Sprr2g	small proline-rich protein 2G	8.60746
20759	Sprr2e	small proline-rich protein 2E	8.23075
20306	Ccl7	chemokine (C-C motif) ligand 7	7.73295
20760	Sprr2f	small proline-rich protein 2F	7.68721
57349	Ppbp	pro-platelet basic protein	7.63981
18126	Nos2	nitric oxide synthase 2, inducible	7.48778
17394	Mmp8	matrix metallopeptidase 8	7.42162
408196	Gm5416	predicted gene 5416	7.32607
12491	Cd36	CD36 antigen	7.10675
20762	Sprr2h	small proline-rich protein 2H	7.09919
16160	Il12b	interleukin 12b	6.95424
16176	Il1b	interleukin 1 beta	6.6442
17386	Mmp13	matrix metallopeptidase 13	6.47572
57294	Rps27	ribosomal protein S27	6.42141
17167	Marco	macrophage receptor with collagenous structure	6.34765
12702	Socs3	suppressor of cytokine signaling 3	6.27744
20299	Ccl22	chemokine (C-C motif) ligand 22	6.11502
17384	Mmp10	matrix metallopeptidase 10	6.07819
16878	Lif	leukemia inhibitory factor	6.03135
21956	Tnnt2	troponin T2, cardiac	5.94794
73340	Nptxr	neuronal pentraxin receptor	5.91731
13653	Egr1	early growth response 1	5.77773
101533	Klk9	kallikrein related-peptidase 9	5.72938
94179	Krt23	keratin 23	5.69454
330122	Cxcl3	chemokine (C-X-C motif) ligand 3	5.68685
14858	Gsta2	glutathione S-transferase, alpha 2 (Yc2)	5.6623
54448	Il1f6	interleukin 1 family, member 6	5.52189
17392	Mmp3	matrix metallopeptidase 3	5.46488
20296	Ccl2	chemokine (C-C motif) ligand 2	5.46145
16181	Il1rn	interleukin 1 receptor antagonist	5.32536
22271	Upp1	uridine phosphorylase 1	5.28211
20763	Sprr2i	small proline-rich protein 2I	5.22451
20201	S100a8	S100 calcium binding protein A8 (calgranulin A)	5.18078
27226	Pla2g7	phospholipase A2, group VII (platelet-activating factor acetylhydrolase, plasma)	4.99842
234911	Mmp27	matrix metallopeptidase 27	4.99437
20210	Saa3	serum amyloid A 3	4.94456
16193	Il6	interleukin 6	4.8844
17112	Tm4sf1	transmembrane 4 superfamily member 1	4.80983
751865	Sap25	sin3 associated polypeptide	4.75104
215257	Il1f9	interleukin 1 family, member 9	4.70666
16323	Inhba	inhibin beta-A	4.64208
15903	Id3	inhibitor of DNA binding 3	4.58234
14293	Fpr1	formyl peptide receptor 1	4.58147
68659	Fam198b	family with sequence similarity 198, member B	4.58003
19092	Prkg2	protein kinase, cGMP-dependent, type II	4.5392
15200	Hbegf	heparin-binding EGF-like growth factor	4.48155
16153	Il10	interleukin 10	4.48061
381409	Cdh26	cadherin-like 26	4.44113
245884	Fam71f2	family with sequence similarity 71, member F2	4.42268
17381	Mmp12	matrix metallopeptidase 12	4.42046
16365	Acod1	aconitate decarboxylase 1	4.40731
13179	Dcn	decorin	4.33747
100043332	Ankrd66	ankyrin repeat domain 66	4.26036
68519	Eml1	echinoderm microtubule associated protein like 1	4.23183
14204	Il4i1	interleukin 4 induced 1	4.22577
26464	Vnn3	vanin 3	4.22577
68986	Gad1os	glutamate decarboxylase 1, opposite strand	4.17856
75578	Fggy	FGGY carbohydrate kinase domain containing	4.14211
21942	Tnfrsf9	tumor necrosis factor receptor superfamily, member 9	4.13484
20764	Sprr2j-ps	small proline-rich protein 2J, pseudogene	4.11728
20302	Ccl3	chemokine (C-C motif) ligand 3	4.11031
77866	E130102H24Rik	RIKEN cDNA E130102H24 gene	4.09202
12775	Ccr7	chemokine (C-C motif) receptor 7	4.07921
15937	Ier3	immediate early response 3	4.0712
21664	Phlda1	pleckstrin homology like domain, family A, member 1	3.99321
69573	Hilpda	hypoxia inducible lipid droplet associated	3.98495
100653389	Mir155hg	Mir155 host gene (non-protein coding)	3.92335
259277	Klk8	kallikrein related-peptidase 8	3.90787
13614	Edn1	endothelin 1	3.88702
14969	H2-Eb1	histocompatibility 2, class II antigen E beta	3.88702
239559	A4galt	alpha 1,4-galactosyltransferase	3.82398
268885	Stfa2l1	stefin A2 like 1	3.81166
16400	Itga3	integrin alpha 3	3.7961
214058	Megf11	multiple EGF-like-domains 11	3.77822
12703	Socs1	suppressor of cytokine signaling 1	3.77506
100034251	Wfdc17	WAP four-disulfide core domain 17	3.76591
20304	Ccl5	chemokine (C-C motif) ligand 5	3.76274
18787	Serpine1	serine (or cysteine) peptidase inhibitor, clade E, member 1	3.71954
66748	Erich2	glutamate rich 2	3.70945
11770	Fabp4	fatty acid binding protein 4, adipocyte	3.70762
664779	Gm44505	predicted readthrough transcript (NMD candidate), 44505	3.69908
15370	Nr4a1	nuclear receptor subfamily 4, group A, member 1	3.69648
12509	Cd59a	CD59a antigen	3.63058
11988	Slc7a2	solute carrier family 7 (cationic amino acid transporter, y+ system), member 2	3.56496
70186	Fam162a	family with sequence similarity 162, member A	3.55939
14859	Gsta3	glutathione S-transferase, alpha 3	3.55672
231931	Gimap6	GTPase, IMAP family member 6	3.55555
20706	Serpinb9b	serine (or cysteine) peptidase inhibitor, clade B, member 9b	3.53444
17395	Mmp9	matrix metallopeptidase 9	3.5328
100134861	Gm44502	predicted readthrough transcript (NMD candidate), 44502	3.52274
12927	Bcar1	breast cancer anti-estrogen resistance 1	3.50227
56405	Dusp14	dual specificity phosphatase 14	3.48498
394435	Ugt1a6b	UDP glucuronosyltransferase 1 family, polypeptide A6B	3.48319
13024	Ctla2a	cytotoxic T lymphocyte-associated protein 2 alpha	3.46438
69032	Lyzl4	lysozyme-like 4	3.4567
100504591	Gm15987	predicted gene 15987	3.45606
108978	4930555G01Rik	RIKEN cDNA 4930555G01 gene	3.44359
102443351	Xntrpc	Xndc1-transient receptor potential cation channel, subfamily C, member 2 readthrough	3.43871
27528	Nrep	neuronal regeneration related protein	3.43813
19225	Ptgs2	prostaglandin-endoperoxide synthase 2	3.43259
226143	Cyp2c44	cytochrome P450, family 2, subfamily c, polypeptide 44	3.42347
435653	Fcrlb	Fc receptor-like B	3.41924
78908	Igsf3	immunoglobulin superfamily, member 3	3.39864
17873	Gadd45b	growth arrest and DNA-damage-inducible 45 beta	3.38964
64381	Ms4a8a	membrane-spanning 4-domains, subfamily A, member 8A	3.37119
74306	Prss46	protease, serine 46	3.36581
240063	Zfp811	zinc finger protein 811	3.36489
20310	Cxcl2	chemokine (C-X-C motif) ligand 2	3.36424
15901	Id1	inhibitor of DNA binding 1	3.35472
15368	Hmox1	heme oxygenase 1	3.33542
21426	Tfec	transcription factor EC	3.31854
234671	Ces2c	carboxylesterase 2C	3.27526
16477	Junb	jun B proto-oncogene	3.27488
11846	Arg1	arginase, liver	3.27433
73230	Bmper	BMP-binding endothelial regulator	3.27433
22415	Wnt3	wingless-type MMTV integration site family, member 3	3.2517
22695	Zfp36	zinc finger protein 36	3.24213
319455	Pld5	phospholipase D family, member 5	3.20538
20303	Ccl4	chemokine (C-C motif) ligand 4	3.18151
381933	6430531B16Rik	RIKEN cDNA 6430531B16 gene	3.1484
212933	Pm20d1	peptidase M20 domain containing 1	3.13297
20568	Slpi	secretory leukocyte peptidase inhibitor	3.10471
19240	Tmsb10	thymosin, beta 10	3.10304
54384	Mtmr7	myotubularin related protein 7	3.10284
68713	Ifitm1	interferon induced transmembrane protein 1	3.07416
226075	Glis3	GLIS family zinc finger 3	3.06257
17133	Maff	v-maf musculoaponeurotic fibrosarcoma oncogene family, protein F (avian)	3.06023
18405	Orm1	orosomucoid 1	3.05673
677044	Gm10653	predicted gene 10653	3.05673
18104	Nqo1	NAD(P)H dehydrogenase, quinone 1	3.04142
21462	Tcp10b	t-complex protein 10b	3.01396
15205	Hes1	hairy and enhancer of split 1 (Drosophila)	3.00358
57425	U90926	cDNA sequence U90926	3.00358
16819	Lcn2	lipocalin 2	2.99176
18263	Odc1	ornithine decarboxylase, structural 1	2.98862
21816	Tgm1	transglutaminase 1, K polypeptide	2.98835
109225	Ms4a7	membrane-spanning 4-domains, subfamily A, member 7	2.96761
15902	Id2	inhibitor of DNA binding 2	2.95709
17287	Mep1a	meprin 1 alpha	2.9484
16995	Ltb4r1	leukotriene B4 receptor 1	2.93641
99929	Tiparp	TCDD-inducible poly(ADP-ribose) polymerase	2.92248
654824	Ankrd37	ankyrin repeat domain 37	2.90193
622307	5830473C10Rik	RIKEN cDNA 5830473C10 gene	2.89102
240913	Adamts4	a disintegrin-like and metallopeptidase (reprolysin type) with thrombospondin type 1 motif, 4	2.87512
12298	Cacnb4	calcium channel, voltage-dependent, beta 4 subunit	2.86146
100504404	H2-Ea-ps	histocompatibility 2, class II antigen E alpha, pseudogene	2.86146
14319	Fth1	ferritin heavy polypeptide 1	2.85687
71306	Mfap3l	microfibrillar-associated protein 3-like	2.82978
27371	Sh2d2a	SH2 domain containing 2A	2.80047
107372	C030016D13Rik	RIKEN cDNA C030016D13 gene	2.7972
20656	Sod2	superoxide dismutase 2, mitochondrial	2.78162
13823	Epb41l3	erythrocyte membrane protein band 4.1 like 3	2.76897
15945	Cxcl10	chemokine (C-X-C motif) ligand 10	2.7456
252973	Grhl2	grainyhead-like 2 (Drosophila)	2.73677
11541	Adora2b	adenosine A2b receptor	2.69746
14609	Gja1	gap junction protein, alpha 1	2.67922
27389	Dusp13	dual specificity phosphatase 13	2.67015
64705	Dpys	dihydropyrimidinase	2.66618
78655	Eif3j1	eukaryotic translation initiation factor 3, subunit J1	2.6606
20305	Ccl6	chemokine (C-C motif) ligand 6	2.64897
12700	Cish	cytokine inducible SH2-containing protein	2.64786
103768	Tubg2	tubulin, gamma 2	2.63565
18124	Nr4a3	nuclear receptor subfamily 4, group A, member 3	2.62916
12981	Csf2	colony stimulating factor 2 (granulocyte-macrophage)	2.62005
12142	Prdm1	PR domain containing 1, with ZNF domain	2.61554
544963	Iqgap2	IQ motif containing GTPase activating protein 2	2.60031
14283	Fosl1	fos-like antigen 1	2.59333
18645	Pfn2	profilin 2	2.57778
246278	Cd207	CD207 antigen	2.57272
106042	Prickle1	prickle planar cell polarity protein 1	2.56408
11864	Arnt2	aryl hydrocarbon receptor nuclear translocator 2	2.5526
19088	Prkar2b	protein kinase, cAMP dependent regulatory, type II beta	2.53168
381269	Mreg	melanoregulin	2.52208
18613	Pecam1	platelet/endothelial cell adhesion molecule 1	2.51124
73914	Irak3	interleukin-1 receptor-associated kinase 3	2.50867
30805	Slc22a4	solute carrier family 22 (organic cation transporter), member 4	2.49901
15559	Htr2b	5-hydroxytryptamine (serotonin) receptor 2B	2.4888
52850	Sgsm1	small G protein signaling modulator 1	2.4888
140919	Slc17a6	solute carrier family 17 (sodium-dependent inorganic phosphate cotransporter), member 6	2.4888
211652	Wwc1	WW, C2 and coiled-coil domain containing 1	2.4888
109729085	LOC109729085	hydroxyacyl-thioester dehydratase type 2	2.4888
60533	Cd274	CD274 antigen	2.47412
12842	Col1a1	collagen, type I, alpha 1	2.46869
102465780	Mir7678	microRNA 7678	2.45603
74267	Iqcf1	IQ motif containing F1	2.45299
67182	Pdzk1ip1	PDZK1 interacting protein 1	2.44962
619313	I730030J21Rik	RIKEN cDNA I730030J21 gene	2.4487
73737	1110008P14Rik	RIKEN cDNA 1110008P14 gene	2.44481
13537	Dusp2	dual specificity phosphatase 2	2.44233
75345	Slamf7	SLAM family member 7	2.42942
140493	Kcnn3	potassium intermediate/small conductance calcium-activated channel, subfamily N, member 3	2.42692
218630	Ccno	cyclin O	2.42692
226610	Fam78b	family with sequence similarity 78, member B	2.42353
14221	Fjx1	four jointed box 1 (Drosophila)	2.41598
15112	Hao1	hydroxyacid oxidase 1, liver	2.40937
229302	Tm4sf4	transmembrane 4 superfamily member 4	2.40937
102644	Oaf	out at first homolog	2.40363
12483	Cd22	CD22 antigen	2.39806
56744	Pf4	platelet factor 4	2.39566
26570	Slc7a11	solute carrier family 7 (cationic amino acid transporter, y+ system), member 11	2.39383
73707	Gucy2g	guanylate cyclase 2g	2.39348
13400	Dmpk	dystrophia myotonica-protein kinase	2.38828
12044	Bcl2a1a	B cell leukemia/lymphoma 2 related protein A1a	2.38063
14594	Ggta1	glycoprotein galactosyltransferase alpha 1, 3	2.36265
93692	Glrx	glutaredoxin	2.36004
19124	Procr	protein C receptor, endothelial	2.34545
67859	Cysrt1	cysteine rich tail 1	2.32534
245533	Awat1	acyl-CoA wax alcohol acyltransferase 1	2.32534
52668	Ifi27	interferon, alpha-inducible protein 27	2.32335
320560	Dennd5b	DENN/MADD domain containing 5B	2.3209
320078	Olfml2b	olfactomedin-like 2B	2.31424
217166	Nr1d1	nuclear receptor subfamily 1, group D, member 1	2.31282
20893	Bhlhe40	basic helix-loop-helix family, member e40	2.30884
106869	Tnfaip8	tumor necrosis factor, alpha-induced protein 8	2.30769
56318	Acpp	acid phosphatase, prostate	2.30263
21926	Tnf	tumor necrosis factor	2.28555
74338	Slc6a19	solute carrier family 6 (neurotransmitter transporter), member 19	2.28142
224079	Atp13a4	ATPase type 13A4	2.27872
20408	Sh3gl3	SH3-domain GRB2-like 3	2.2693
66895	Pxdc1	PX domain containing 1	2.26007
105171	Arrdc3	arrestin domain containing 3	2.2507
12047	Bcl2a1d	B cell leukemia/lymphoma 2 related protein A1d	2.24891
74309	Osbp2	oxysterol binding protein 2	2.24667
15132	Hbb-bh1	hemoglobin Z, beta-like embryonic chain	2.23614
56089	Ramp3	receptor (calcitonin) activity modifying protein 3	2.23614
407812	Zfp941	zinc finger protein 941	2.23614
21912	Tspan7	tetraspanin 7	2.22589
74410	Ttll11	tubulin tyrosine ligase-like family, member 11	2.22474
13807	Eno2	enolase 2, gamma neuronal	2.21504
13025	Ctla2b	cytotoxic T lymphocyte-associated protein 2 beta	2.20294
71409	Fmnl2	formin-like 2	2.19595
12614	Celsr1	cadherin, EGF LAG seven-pass G-type receptor 1	2.18939
16619	Klk1b27	kallikrein 1-related peptidase b27	2.18939
54485	Dll4	delta-like 4 (Drosophila)	2.18939
245827	Fat2	FAT atypical cadherin 2	2.18939
319710	Frmd6	FERM domain containing 6	2.16905
665033	Col6a5	collagen, type VI, alpha 5	2.15087
11936	Fxyd2	FXYD domain-containing ion transport regulator 2	2.14942
17974	Nck2	non-catalytic region of tyrosine kinase adaptor protein 2	2.14154
17912	Myo1b	myosin IB	2.14109
75607	Wnk2	WNK lysine deficient protein kinase 2	2.14109
104885	Tmem179	transmembrane protein 179	2.14109
242100	Pglyrp3	peptidoglycan recognition protein 3	2.14109
246228	Vwa1	von Willebrand factor A domain containing 1	2.14109
333315	Frem3	Fras1 related extracellular matrix protein 3	2.14109
666907	Ms4a4a	membrane-spanning 4-domains, subfamily A, member 4A	2.14109
102075	Plekhg4	pleckstrin homology domain containing, family G (with RhoGef domain) member 4	2.13819
17869	Myc	myelocytomatosis oncogene	2.1349
22117	Tst	thiosulfate sulfurtransferase, mitochondrial	2.1307
17130	Smad6	SMAD family member 6	2.119
17319	Mif	macrophage migration inhibitory factor	2.11286
71884	Chit1	chitinase 1 (chitotriosidase)	2.09833
12522	Cd83	CD83 antigen	2.09112
24066	Spry4	sprouty homolog 4 (Drosophila)	2.09112
435626	Rufy4	RUN and FYVE domain containing 4	2.09112
328505	Skint7	selection and upkeep of intraepithelial T cells 7	2.09084
381417	Gm14085	predicted gene 14085	2.08398
14038	Wfdc18	WAP four-disulfide core domain 18	2.07729
83961	Nrg4	neuregulin 4	2.0771
319765	Igf2bp2	insulin-like growth factor 2 mRNA binding protein 2	2.07495
100504464	E230016K23Rik	RIKEN cDNA E230016K23 gene	2.06714
13654	Egr2	early growth response 2	2.06268
24001	Tiam2	T cell lymphoma invasion and metastasis 2	2.06063
11622	Ahr	aryl-hydrocarbon receptor	2.05711
224480	Nox3	NADPH oxidase 3	2.05709
320415	Gchfr	GTP cyclohydrolase I feedback regulator	2.04513
17119	Mxd1	MAX dimerization protein 1	2.04345
69574	Cmbl	carboxymethylenebutenolidase-like (Pseudomonas)	2.03938
71733	Susd2	sushi domain containing 2	2.03938
235431	Coro2b	coronin, actin binding protein, 2B	2.03938
319482	9530053A07Rik	RIKEN cDNA 9530053A07 gene	2.03938
230738	Zc3h12a	zinc finger CCCH type containing 12A	2.03892
16399	Itga2b	integrin alpha 2b	2.0328
12124	Bik	BCL2-interacting killer	2.02366
12519	Cd80	CD80 antigen	2.02059
83397	Akap12	A kinase (PRKA) anchor protein (gravin) 12	2.01528
102871	D330045A20Rik	RIKEN cDNA D330045A20 gene	2.01466
74152	Stra6l	STRA6-like	2.00187
72054	Cyp4f18	cytochrome P450, family 4, subfamily f, polypeptide 18	1.99566
240672	Dusp5	dual specificity phosphatase 5	1.99052
19418	Rasgrf2	RAS protein-specific guanine nucleotide-releasing factor 2	1.9857
56079	Astn2	astrotactin 2	1.9857
56213	Htra1	HtrA serine peptidase 1	1.9857
107146	Glyat	glycine-N-acyltransferase	1.98438
243362	Stard13	StAR-related lipid transfer (START) domain containing 13	1.9835
13429	Dnm1	dynamin 1	1.98332
215085	Slc35f1	solute carrier family 35, member F1	1.97939
13384	Mpp3	membrane protein, palmitoylated 3 (MAGUK p55 subfamily member 3)	1.97478
13731	Emp2	epithelial membrane protein 2	1.95496
11910	Atf3	activating transcription factor 3	1.95345
18035	Nfkbia	nuclear factor of kappa light polypeptide gene enhancer in B cells inhibitor, alpha	1.94586
244886	Tmem266	transmembrane protein 266	1.94383
16976	Lrpap1	low density lipoprotein receptor-related protein associated protein 1	1.93894
13733	Adgre1	adhesion G protein-coupled receptor E1	1.93528
282663	Serpinb1b	serine (or cysteine) peptidase inhibitor, clade B, member 1b	1.93338
383548	Serpinb3b	serine (or cysteine) peptidase inhibitor, clade B (ovalbumin), member 3B	1.92998
13134	Dach1	dachshund 1 (Drosophila)	1.92863
56620	Clec4n	C-type lectin domain family 4, member n	1.90415
20293	Ccl12	chemokine (C-C motif) ligand 12	1.90218
14630	Gclm	glutamate-cysteine ligase, modifier subunit	1.89778
21817	Tgm2	transglutaminase 2, C polypeptide	1.89081
546644	Ly6g	lymphocyte antigen 6 complex, locus G	1.88872
12176	Bnip3	BCL2/adenovirus E1B interacting protein 3	1.88443
71583	9130008F23Rik	RIKEN cDNA 9130008F23 gene	1.87703
18477	Prdx1	peroxiredoxin 1	1.87627
226409	Zranb3	zinc finger, RAN-binding domain containing 3	1.87441
23859	Dlg2	discs, large homolog 2 (Drosophila)	1.87204
442827	Rab44	RAB44, member RAS oncogene family	1.87204
11571	Crisp1	cysteine-rich secretory protein 1	1.85908
380863	Tmem171	transmembrane protein 171	1.85248
11576	Afp	alpha fetoprotein	1.84647
15483	Hsd11b1	hydroxysteroid 11-beta dehydrogenase 1	1.83383
21938	Tnfrsf1b	tumor necrosis factor receptor superfamily, member 1b	1.82903
11475	Acta2	actin, alpha 2, smooth muscle, aorta	1.8245
23850	Pappa2	pappalysin 2	1.81682
70350	Basp1	brain abundant, membrane attached signal protein 1	1.81235
18429	Oxt	oxytocin	1.8117
23985	Slc26a4	solute carrier family 26, member 4	1.8117
66859	Slc16a9	solute carrier family 16 (monocarboxylic acid transporters), member 9	1.8117
74121	Acoxl	acyl-Coenzyme A oxidase-like	1.8117
97130	C77080	expressed sequence C77080	1.81139
606735	A330069E16Rik	RIKEN cDNA A330069E16 gene	1.80806
211666	Mgst2	microsomal glutathione S-transferase 2	1.80133
66151	Prr13	proline rich 13	1.79762
24063	Spry1	sprouty homolog 1 (Drosophila)	1.78393
14289	Fpr2	formyl peptide receptor 2	1.77275
18792	Plau	plasminogen activator, urokinase	1.77124
433182	Eno1b	enolase 1B, retrotransposed	1.76108
21886	Tle2	transducin-like enhancer of split 2	1.75787
50765	Tfr2	transferrin receptor 2	1.75624
18600	Padi2	peptidyl arginine deiminase, type II	1.75198
16177	Il1r1	interleukin 1 receptor, type I	1.74872
68337	Crip2	cysteine rich protein 2	1.74872
66548	Adamtsl5	ADAMTS-like 5	1.72921
17060	Blnk	B cell linker	1.72534
14635	Galk1	galactokinase 1	1.7233
19241	Tmsb4x	thymosin, beta 4, X chromosome	1.72144
140497	Cd300c2	CD300C molecule 2	1.71741
19273	Ptpru	protein tyrosine phosphatase, receptor type, U	1.71644
12608	Cebpb	CCAAT/enhancer binding protein (C/EBP), beta	1.71561
433470	AA467197	expressed sequence AA467197	1.71225
269774	Aak1	AP2 associated kinase 1	1.70989
71795	Pitpnc1	phosphatidylinositol transfer protein, cytoplasmic 1	1.7091
69953	2810025M15Rik	RIKEN cDNA 2810025M15 gene	1.70489
11801	Cd5l	CD5 antigen-like	1.70445
18715	Pim2	proviral integration site 2	1.70019
171285	Havcr2	hepatitis A virus cellular receptor 2	1.69824
319786	B930059L03Rik	RIKEN cDNA B930059L03 gene	1.69778
103172	Chchd10	coiled-coil-helix-coiled-coil-helix domain containing 10	1.69703
56772	Mllt11	myeloid/lymphoid or mixed-lineage leukemia; translocated to, 11	1.68649
13885	Esd	esterase D/formylglutathione hydrolase	1.6862
207742	Rnf43	ring finger protein 43	1.68325
15497	Hsd3b6	hydroxy-delta-5-steroid dehydrogenase, 3 beta- and steroid delta-isomerase 6	1.68291
16447	Ivl	involucrin	1.68291
17965	Nbl1	neuroblastoma, suppression of tumorigenicity 1	1.68291
69354	Slc38a4	solute carrier family 38, member 4	1.68291
140557	Smc1b	structural maintenance of chromosomes 1B	1.68291
239337	Adamts12	a disintegrin-like and metallopeptidase (reprolysin type) with thrombospondin type 1 motif, 12	1.68291
19309	Pygm	muscle glycogen phosphorylase	1.68111
13601	Ecm1	extracellular matrix protein 1	1.67384
73246	Rassf6	Ras association (RalGDS/AF-6) domain family member 6	1.66446
66214	Rgcc	regulator of cell cycle	1.66437
14064	F2rl2	coagulation factor II (thrombin) receptor-like 2	1.65065
12827	Col4a2	collagen, type IV, alpha 2	1.65045
18106	Cd244	CD244 natural killer cell receptor 2B4	1.64848
50706	Postn	periostin, osteoblast specific factor	1.64817
14325	Ftl1	ferritin light polypeptide 1	1.6478
50778	Rgs1	regulator of G-protein signaling 1	1.63885
50908	C1s1	complement component 1, s subcomponent 1	1.63496
26366	Ceacam10	carcinoembryonic antigen-related cell adhesion molecule 10	1.63035
12874	Cpd	carboxypeptidase D	1.62014
228543	Rhov	ras homolog family member V	1.6179
14726	Pdpn	podoplanin	1.614
22413	Wnt2	wingless-type MMTV integration site family, member 2	1.614
75495	Morn5	MORN repeat containing 5	1.614
94227	Pi15	peptidase inhibitor 15	1.614
12856	Cox17	cytochrome c oxidase assembly protein 17	1.60783
232431	Gprc5a	G protein-coupled receptor, family C, group 5, member A	1.60476
241556	Tspan18	tetraspanin 18	1.60425
52428	Rhpn2	rhophilin, Rho GTPase binding protein 2	1.59724
239217	Kctd12	potassium channel tetramerisation domain containing 12	1.5938
19332	Rab20	RAB20, member RAS oncogene family	1.5905
94180	Acsbg1	acyl-CoA synthetase bubblegum family member 1	1.58743
230779	Serinc2	serine incorporator 2	1.58619
54199	Ccrl2	chemokine (C-C motif) receptor-like 2	1.58585
13599	Ecel1	endothelin converting enzyme-like 1	1.58257
93695	Gpnmb	glycoprotein (transmembrane) nmb	1.58058
20779	Src	Rous sarcoma oncogene	1.57712
55932	Gbp3	guanylate binding protein 3	1.57535
260299	Cadm4	cell adhesion molecule 4	1.57124
67951	Tubb6	tubulin, beta 6 class V	1.56569
70772	Ggnbp1	gametogenetin binding protein 1	1.56297
735288	Mir692-2	microRNA 692-2	1.55965
100124641	Mir692-3	microRNA 692-3	1.55965
56013	Srcin1	SRC kinase signaling inhibitor 1	1.55748
107766	Haao	3-hydroxyanthranilate 3,4-dioxygenase	1.55724
21944	Tnfsf12	tumor necrosis factor (ligand) superfamily, member 12	1.55634
14862	Gstm1	glutathione S-transferase, mu 1	1.55356
14276	Folr2	folate receptor 2 (fetal)	1.55238
18452	P4ha2	procollagen-proline, 2-oxoglutarate 4-dioxygenase (proline 4-hydroxylase), alpha II polypeptide	1.55039
18550	Furin	furin (paired basic amino acid cleaving enzyme)	1.54653
18791	Plat	plasminogen activator, tissue	1.54502
12457	Noct	nocturnin	1.54369
223775	Pim3	proviral integration site 3	1.54282
20564	Slit3	slit homolog 3 (Drosophila)	1.54166
67330	1700047M11Rik	RIKEN cDNA 1700047M11 gene	1.54166
70967	Eva1c	eva-1 homolog C (C. elegans)	1.54166
71897	Lypd6b	LY6/PLAUR domain containing 6B	1.54166
79196	Osbpl5	oxysterol binding protein-like 5	1.54166
224813	Lrrc73	leucine rich repeat containing 73	1.54166
231253	9130230L23Rik	RIKEN cDNA 9130230L23 gene	1.54166
100503434	Gm19689	predicted gene, 19689	1.54166
24113	Vax2	ventral anterior homeobox 2	1.54164
94185	Tnfrsf21	tumor necrosis factor receptor superfamily, member 21	1.54164
73723	Sh3bgrl3	SH3 domain binding glutamic acid-rich protein-like 3	1.53389
11833	Aqp8	aquaporin 8	1.53264
20530	Slc31a2	solute carrier family 31, member 2	1.53066
16592	Fabp5	fatty acid binding protein 5, epidermal	1.53025
71962	Gatsl3	GATS protein-like 3	1.52786
71186	4933417D19Rik	RIKEN cDNA 4933417D19 gene	1.52297
108699	Chn1	chimerin 1	1.52297
12297	Cacnb3	calcium channel, voltage-dependent, beta 3 subunit	1.5221
75234	Rnf19b	ring finger protein 19B	1.51959
15939	Ier5	immediate early response 5	1.51858
71973	Rbpms2	RNA binding protein with multiple splicing 2	1.51752
665931	Rplp2-ps1	ribosomal protein, large P2, pseudogene 1	1.51197
20525	Slc2a1	solute carrier family 2 (facilitated glucose transporter), member 1	1.50943
26432	Plod2	procollagen lysine, 2-oxoglutarate 5-dioxygenase 2	1.50802
381823	Apold1	apolipoprotein L domain containing 1	1.50726
66597	Trim13	tripartite motif-containing 13	1.50579
22032	Traf4	TNF receptor associated factor 4	1.49956
18128	Notch1	notch 1	1.495
104886	Rab15	RAB15, member RAS oncogene family	1.49084
378472	Vaultrc5	vault RNA component 5	1.4897
228765	Sdcbp2	syndecan binding protein (syntenin) 2	1.4874
102941	B630019K06Rik	RIKEN cDNA B630019K06 gene	1.47732
16004	Igf2r	insulin-like growth factor 2 receptor	1.47551
72169	Trim29	tripartite motif-containing 29	1.46938
15451	Hpn	hepsin	1.46618
12140	Fabp7	fatty acid binding protein 7, brain	1.46554
12990	Csn1s1	casein alpha s1	1.46554
109575	Tbx10	T-box 10	1.46554
114602	Zmynd10	zinc finger, MYND domain containing 10	1.46554
245038	Dclk3	doublecortin-like kinase 3	1.46554
381677	Vgf	VGF nerve growth factor inducible	1.46554
54683	Prdx5	peroxiredoxin 5	1.46107
20348	Sema3c	sema domain, immunoglobulin domain (Ig), short basic domain, secreted, (semaphorin) 3C	1.45703
73144	3110039I08Rik	RIKEN cDNA 3110039I08 gene	1.45664
72446	Prr5l	proline rich 5 like	1.44672
67739	Slc48a1	solute carrier family 48 (heme transporter), member 1	1.44126
16411	Itgax	integrin alpha X	1.44025
666899	Gm12191	predicted gene 12191	1.44022
11838	Arc	activity regulated cytoskeletal-associated protein	1.43906
76954	St5	suppression of tumorigenicity 5	1.43701
667766	Gm8801	predicted gene 8801	1.43577
78330	Ndufv3	NADH dehydrogenase (ubiquinone) flavoprotein 3	1.43442
234577	Cpne2	copine II	1.43373
106014251	Rnf8-cmtr1	Rnf8-cmtr1 readthrough	1.43336
18413	Osm	oncostatin M	1.43167
104252	Cdc42ep2	CDC42 effector protein (Rho GTPase binding) 2	1.42989
12226	Btg1	B cell translocation gene 1, anti-proliferative	1.42976
16526	Kcnk2	potassium channel, subfamily K, member 2	1.42748
67695	Ost4	oligosaccharyltransferase complex subunit 4 (non-catalytic)	1.42217
52585	Dhrs1	dehydrogenase/reductase (SDR family) member 1	1.42108
19212	Pter	phosphotriesterase related	1.42003
56434	Tspan3	tetraspanin 3	1.41977
11861	Arl4a	ADP-ribosylation factor-like 4A	1.41624
12795	Plk3	polo-like kinase 3	1.41576
109672	Cyb5a	cytochrome b5 type A (microsomal)	1.41012
621156	Apoo-ps	apolipoprotein O, pseudogene	1.40996
99586	Dpyd	dihydropyrimidine dehydrogenase	1.40825
67800	Dgat2	diacylglycerol O-acyltransferase 2	1.40404
71310	Tbc1d9	TBC1 domain family, member 9	1.39695
13038	Ctsk	cathepsin K	1.39612
27279	Tnfrsf12a	tumor necrosis factor receptor superfamily, member 12a	1.38784
12506	Cd48	CD48 antigen	1.38523
16688	Krt6b	keratin 6B	1.38523
52372	D6Ertd527e	DNA segment, Chr 6, ERATO Doi 527, expressed	1.38523
53814	Oaz3	ornithine decarboxylase antizyme 3	1.38523
66425	Pcp4l1	Purkinje cell protein 4-like 1	1.38523
74369	Mei1	meiotic double-stranded break formation protein 1	1.38523
170711	Otud7a	OTU domain containing 7A	1.38523
380728	Kcnh4	potassium voltage-gated channel, subfamily H (eag-related), member 4	1.38523
380977	A330009N23Rik	RIKEN cDNA A330009N23 gene	1.38523
433637	Gm5547	predicted gene 5547	1.38523
56715	Rabgef1	RAB guanine nucleotide exchange factor (GEF) 1	1.38136
64113	Moap1	modulator of apoptosis 1	1.37853
69745	Pold4	polymerase (DNA-directed), delta 4	1.37662
69310	Pacrg	PARK2 co-regulated	1.37403
192656	Ripk2	receptor (TNFRSF)-interacting serine-threonine kinase 2	1.37066
74645	Fam46c	family with sequence similarity 46, member C	1.3706
17907	Mylpf	myosin light chain, phosphorylatable, fast skeletal muscle	1.36769
16190	Il4ra	interleukin 4 receptor, alpha	1.36659
215418	Csrnp1	cysteine-serine-rich nuclear protein 1	1.36249
243300	Nyap1	neuronal tyrosine-phosphorylated phosphoinositide 3-kinase adaptor 1	1.35812
108767	Pnrc1	proline-rich nuclear receptor coactivator 1	1.35393
16828	Ldha	lactate dehydrogenase A	1.35332
67752	Ppp1r32	protein phosphatase 1, regulatory subunit 32	1.3509
30963	Hacd1	3-hydroxyacyl-CoA dehydratase 1	1.34971
11787	Apbb2	amyloid beta (A4) precursor protein-binding, family B, member 2	1.34968
17750	Mt2	metallothionein 2	1.34841
65086	Lpar3	lysophosphatidic acid receptor 3	1.34559
18984	Por	P450 (cytochrome) oxidoreductase	1.34541
29858	Pmm1	phosphomannomutase 1	1.34365
72000	Lmntd2	lamin tail domain containing 2	1.34148
19073	Srgn	serglycin	1.33937
76072	Rnf183	ring finger protein 183	1.33786
70617	5730508B09Rik	RIKEN cDNA 5730508B09 gene	1.33749
16782	Lamc2	laminin, gamma 2	1.33674
101669761	Gm15694	predicted gene 15694	1.33577
76972	Snhg20	small nucleolar RNA host gene 20	1.33444
192657	Ell2	elongation factor RNA polymerase II 2	1.33389
72865	Cxx1c	CAAX box 1C	1.33247
69707	Iqcg	IQ motif containing G	1.33232
19024	Ppfibp2	PTPRF interacting protein, binding protein 2 (liprin beta 2)	1.33195
20713	Serpini1	serine (or cysteine) peptidase inhibitor, clade I, member 1	1.33065
57264	Retn	resistin	1.32432
13139	Dgka	diacylglycerol kinase, alpha	1.32352
19252	Dusp1	dual specificity phosphatase 1	1.3227
19085	Prkar1b	protein kinase, cAMP dependent regulatory, type I beta	1.31668
107350	AW112010	expressed sequence AW112010	1.31547
12045	Bcl2a1b	B cell leukemia/lymphoma 2 related protein A1b	1.31307
18302	Oit3	oncoprotein induced transcript 3	1.31296
72309	Tmem158	transmembrane protein 158	1.3062
76787	Ppfia3	protein tyrosine phosphatase, receptor type, f polypeptide (PTPRF), interacting protein (liprin), alpha 3	1.30566
20745	Spock1	sparc/osteonectin, cwcv and kazal-like domains proteoglycan 1	1.30541
381983	Lmtk3	lemur tyrosine kinase 3	1.30402
12569	Cdk5r1	cyclin-dependent kinase 5, regulatory subunit 1 (p35)	1.30286
13639	Efna4	ephrin A4	1.30024
15464	Hrc	histidine rich calcium binding protein	1.30024
20753	Sprr1a	small proline-rich protein 1A	1.30024
214105	Sox30	SRY (sex determining region Y)-box 30	1.30024
228608	Smox	spermine oxidase	1.2997
68480	Card19	caspase recruitment domain family, member 19	1.29836
100732	Mapre3	microtubule-associated protein, RP/EB family, member 3	1.29703
74476	4933439C10Rik	RIKEN cDNA 4933439C10 gene	1.29512
100043147	Gm4262	predicted gene 4262	1.29158
18648	Pgam1	phosphoglycerate mutase 1	1.29093
629378	Dact3	dishevelled-binding antagonist of beta-catenin 3	1.28955
68235	Mturn	maturin, neural progenitor differentiation regulator homolog (Xenopus)	1.28803
26970	Pla2g2e	phospholipase A2, group IIE	1.28707
114663	Impa2	inositol (myo)-1(or 4)-monophosphatase 2	1.28706
18712	Pim1	proviral integration site 1	1.28205
432939	Gm5468	predicted gene 5468	1.28112
11674	Aldoa	aldolase A, fructose-bisphosphate	1.28042
105734727	Emc8-1190005i06rik	Emc8-1190005I06Rik readthrough	1.28022
67928	Abca14	ATP-binding cassette, sub-family A (ABC1), member 14	1.27675
19339	Rab3a	RAB3A, member RAS oncogene family	1.27505
20364	Sepw1	selenoprotein W, muscle 1	1.27388
72612	Hpf1	histone PARylation factor 1	1.26914
77619	Prelid2	PRELI domain containing 2	1.25893
13039	Ctsl	cathepsin L	1.25814
73721	1110017D15Rik	RIKEN cDNA 1110017D15 gene	1.25519
70257	2010107E04Rik	RIKEN cDNA 2010107E04 gene	1.25197
67126	Atp5e	ATP synthase, H+ transporting, mitochondrial F1 complex, epsilon subunit	1.24881
69987	Spaca9	sperm acrosome associated 9	1.24826
56233	Hdac7	histone deacetylase 7	1.24748
68487	Tmem140	transmembrane protein 140	1.24089
320700	A930033H14Rik	RIKEN cDNA A930033H14 gene	1.23867
12904	Crabp2	cellular retinoic acid binding protein II	1.23759
69788	1600023N17Rik	RIKEN cDNA 1600023N17 gene	1.23759
13806	Eno1	enolase 1, alpha non-neuron	1.23579
12575	Cdkn1a	cyclin-dependent kinase inhibitor 1A (P21)	1.23422
319720	9630028I04Rik	RIKEN cDNA 9630028I04 gene	1.23421
17118	Marcks	myristoylated alanine rich protein kinase C substrate	1.22093
72657	2700094K13Rik	RIKEN cDNA 2700094K13 gene	1.21991
14748	Gpr3	G-protein coupled receptor 3	1.21966
67704	1810037I17Rik	RIKEN cDNA 1810037I17 gene	1.21644
81879	Tfcp2l1	transcription factor CP2-like 1	1.21353
57911	Gsdma	gasdermin A	1.21303
269346	Slc28a2	solute carrier family 28 (sodium-coupled nucleoside transporter), member 2	1.21102
223453	Dap	death-associated protein	1.21025
14025	Bcl11a	B cell CLL/lymphoma 11A (zinc finger protein)	1.21004
20342	Selenbp2	selenium binding protein 2	1.21004
20420	Shd	src homology 2 domain-containing transforming protein D	1.21004
68918	1190005I06Rik	RIKEN cDNA 1190005I06 gene	1.21004
71841	Tcp11x2	t-complex 11 family, X-linked 2	1.21004
73167	Arhgap8	Rho GTPase activating protein 8	1.21004
75141	Rasd2	RASD family, member 2	1.21004
103967	Dnm3	dynamin 3	1.21004
104174	Gldc	glycine decarboxylase	1.21004
109052	Krt75	keratin 75	1.21004
100504375	Gm15880	predicted gene 15880	1.21004
327957	Scimp	SLP adaptor and CSK interacting membrane protein	1.20829
80885	Hcar2	hydroxycarboxylic acid receptor 2	1.20808
353310	Zfp703	zinc finger protein 703	1.2063
22003	Tpm1	tropomyosin 1, alpha	1.20407
66594	Uqcr11	ubiquinol-cytochrome c reductase, complex III subunit XI	1.20273
71865	Fbxo30	F-box protein 30	1.2005
384214	Ephx4	epoxide hydrolase 4	1.19996
11572	Crisp3	cysteine-rich secretory protein 3	1.19566
231986	Jazf1	JAZF zinc finger 1	1.1953
50782	Rgs11	regulator of G-protein signaling 11	1.19444
263803	Pkn3	protein kinase N3	1.19339
63953	Dusp10	dual specificity phosphatase 10	1.18855
100503272	Gm11423	predicted gene 11423	1.18541
107449	Unc5b	unc-5 netrin receptor B	1.18214
277978	Exoc3l	exocyst complex component 3-like	1.18073
19649	Robo3	roundabout guidance receptor 3	1.18011
54698	Crtam	cytotoxic and regulatory T cell molecule	1.18011
12577	Cdkn1c	cyclin-dependent kinase inhibitor 1C (P57)	1.17859
18793	Plaur	plasminogen activator, urokinase receptor	1.17817
18784	Pla2g5	phospholipase A2, group V	1.17661
234728	Cmtr2	cap methyltransferase 2	1.17655
75424	Zfp820	zinc finger protein 820	1.17217
20475	Six5	sine oculis-related homeobox 5	1.16913
12759	Clu	clusterin	1.16882
69941	2810408I11Rik	RIKEN cDNA 2810408I11 gene	1.16801
116701	Fgfrl1	fibroblast growth factor receptor-like 1	1.16694
74558	Gvin1	GTPase, very large interferon inducible 1	1.16485
233016	Blvrb	biliverdin reductase B (flavin reductase (NADPH))	1.16379
626870	Gm11992	predicted gene 11992	1.15938
13998	Fgd6	FYVE, RhoGEF and PH domain containing 6	1.15765
56441	Nat6	N-acetyltransferase 6	1.15693
329278	Tnn	tenascin N	1.15671
57814	Kcne4	potassium voltage-gated channel, Isk-related subfamily, gene 4	1.15637
13170	Dbp	D site albumin promoter binding protein	1.15342
15936	Ier2	immediate early response 2	1.14844
18081	Ninj1	ninjurin 1	1.14781
72999	Insig2	insulin induced gene 2	1.14453
13648	Klk1b9	kallikrein 1-related peptidase b9	1.14424
26427	Creb3l1	cAMP responsive element binding protein 3-like 1	1.14172
72535	Aldh1b1	aldehyde dehydrogenase 1 family, member B1	1.1406
66119	Tomm6	translocase of outer mitochondrial membrane 6 homolog (yeast)	1.13265
78753	Lipm	lipase, family member M	1.12992
16795	Large	like-glycosyltransferase	1.12869
80889	Mesdc1	mesoderm development candidate 1	1.12597
69073	Kdf1	keratinocyte differentiation factor 1	1.12507
677884	Pakap	paralemmin A kinase anchor protein	1.12351
71887	Ppm1j	protein phosphatase 1J	1.12257
12865	Cox7a1	cytochrome c oxidase subunit VIIa 1	1.12219
215210	Tmem120a	transmembrane protein 120A	1.11574
12831	Col5a1	collagen, type V, alpha 1	1.11401
12822	Col18a1	collagen, type XVIII, alpha 1	1.11392
68265	Iqcf3	IQ motif containing F3	1.11392
69318	1700007K09Rik	RIKEN cDNA 1700007K09 gene	1.11392
108116	Slco3a1	solute carrier organic anion transporter family, member 3a1	1.11392
214301	Crygn	crystallin, gamma N	1.11392
402734	C730036E19Rik	RIKEN cDNA C730036E19 gene	1.11392
619301	Tmem253	transmembrane protein 253	1.11392
241134	Nyap2	neuronal tyrosine-phophorylated phosphoinositide 3-kinase adaptor 2	1.10948
240411	Loxhd1	lipoxygenase homology domains 1	1.10944
102857	Slc6a8	solute carrier family 6 (neurotransmitter transporter, creatine), member 8	1.10575
56722	Litaf	LPS-induced TN factor	1.10395
69721	Nkiras1	NFKB inhibitor interacting Ras-like protein 1	1.10393
20130	Rras	related RAS viral (r-ras) oncogene	1.10295
18719	Pip5k1b	phosphatidylinositol-4-phosphate 5-kinase, type 1 beta	1.10137
23921	Sh2b2	SH2B adaptor protein 2	1.10085
11944	Atp4a	ATPase, H+/K+ exchanging, gastric, alpha polypeptide	1.09998
384009	Glipr2	GLI pathogenesis-related 2	1.09913
665574	Gm7694	predicted gene 7694	1.09434
66643	Lix1	limb and CNS expressed 1	1.09252
14462	Gata3	GATA binding protein 3	1.08584
74427	Eaf1	ELL associated factor 1	1.0839
27384	Akr1c13	aldo-keto reductase family 1, member C13	1.08263
66915	Myeov2	myeloma overexpressed 2	1.08263
18208	Ntn1	netrin 1	1.08076
227737	Fam129b	family with sequence similarity 129, member B	1.08047
381045	Ccdc58	coiled-coil domain containing 58	1.07925
100043580	Gm4532	predicted gene 4532	1.07837
13559	E2f5	E2F transcription factor 5	1.07233
20620	Plk2	polo-like kinase 2	1.07028
17131	Smad7	SMAD family member 7	1.06507
110542	Amhr2	anti-Mullerian hormone type 2 receptor	1.0606
17748	Mt1	metallothionein 1	1.05395
73072	Prr36	proline rich 36	1.05368
66128	Mrps36	mitochondrial ribosomal protein S36	1.05088
217149	Cisd3	CDGSH iron sulfur domain 3	1.04843
66153	Fbxo36	F-box protein 36	1.04715
21929	Tnfaip3	tumor necrosis factor, alpha-induced protein 3	1.04682
227326	Gpr55	G protein-coupled receptor 55	1.04523
68523	Fam96b	family with sequence similarity 96, member B	1.043
235631	Prss50	protease, serine 50	1.04283
76100	5830454E08Rik	RIKEN cDNA 5830454E08 gene	1.04239
17872	Ppp1r15a	protein phosphatase 1, regulatory (inhibitor) subunit 15A	1.04107
14268	Fn1	fibronectin 1	1.04045
11777	Ap3s1	adaptor-related protein complex 3, sigma 1 subunit	1.04008
668166	Zxdb	zinc finger, X-linked, duplicated B	1.03954
751556	Mir682	microRNA 682	1.03812
16852	Lgals1	lectin, galactose binding, soluble 1	1.03716
100310872	Dynlt1a	dynein light chain Tctex-type 1A	1.03688
243910	Nfkbid	nuclear factor of kappa light polypeptide gene enhancer in B cells inhibitor, delta	1.0361
20613	Snai1	snail family zinc finger 1	1.03528
73182	Pear1	platelet endothelial aggregation receptor 1	1.03381
17210	Mcl1	myeloid cell leukemia sequence 1	1.03239
12051	Bcl3	B cell leukemia/lymphoma 3	1.03116
18451	P4ha1	procollagen-proline, 2-oxoglutarate 4-dioxygenase (proline 4-hydroxylase), alpha 1 polypeptide	1.02726
74747	Ddit4	DNA-damage-inducible transcript 4	1.02702
94346	Tmem40	transmembrane protein 40	1.02603
72157	Pgm2	phosphoglucomutase 2	1.02527
18132	Notch4	notch 4	1.02449
66066	Gng11	guanine nucleotide binding protein (G protein), gamma 11	1.02408
20229	Sat1	spermidine/spermine N1-acetyl transferase 1	1.02362
105083	Pelo	pelota homolog (Drosophila)	1.02286
19015	Ppard	peroxisome proliferator activator receptor delta	1.01988
19012	Plpp1	phospholipid phosphatase 1	1.01895
18591	Pdgfb	platelet derived growth factor, B polypeptide	1.01757
66333	Aqp11	aquaporin 11	1.01622
330277	Fam71f1	family with sequence similarity 71, member F1	1.0148
15473	Rida	reactive intermediate imine deaminase A homolog	1.01161
13206	Ddx4	DEAD (Asp-Glu-Ala-Asp) box polypeptide 4	1.01105
14062	F2r	coagulation factor II (thrombin) receptor	1.01105
14864	Gstm3	glutathione S-transferase, mu 3	1.01105
16416	Itgb3	integrin beta 3	1.01105
16763	Lad1	ladinin	1.01105
18214	Ddr2	discoidin domain receptor family, member 2	1.01105
20355	Sema4f	sema domain, immunoglobulin domain (Ig), TM domain, and short cytoplasmic domain	1.01105
54120	Gipc2	GIPC PDZ domain containing family, member 2	1.01105
56018	Stard10	START domain containing 10	1.01105
68632	Myct1	myc target 1	1.01105
68939	Rasl11b	RAS-like, family 11, member B	1.01105
76873	4930447F24Rik	RIKEN cDNA 4930447F24 gene	1.01105
117148	Necab2	N-terminal EF-hand calcium binding protein 2	1.01105
207686	Cfap69	cilia and flagella associated protein 69	1.01105
231699	Oas1e	2'-5' oligoadenylate synthetase 1E	1.01105
233733	Galnt18	UDP-N-acetyl-alpha-D-galactosamine:polypeptide N-acetylgalactosaminyltransferase 18	1.01105
100042314	Gm10639	predicted gene 10639	1.01105
329421	Myo3b	myosin IIIB	1.01104
17988	Ndrg1	N-myc downstream regulated gene 1	1.01012
68393	Mogat1	monoacylglycerol O-acyltransferase 1	1.00862
244237	Tnfrsf26	tumor necrosis factor receptor superfamily, member 26	1.00719
20195	S100a11	S100 calcium binding protein A11	1.0061
66169	Tomm7	translocase of outer mitochondrial membrane 7 homolog (yeast)	1.00568
66177	Ubl5	ubiquitin-like 5	1.00379
22340	Vegfb	vascular endothelial growth factor B	1.00286
268354	Fam19a2	family with sequence similarity 19, member A2	1.00202
320302	Glt28d2	glycosyltransferase 28 domain containing 2	1.00026
15412	Hoxb4	homeobox B4	0.999595
170768	Pfkfb3	6-phosphofructo-2-kinase/fructose-2,6-biphosphatase 3	0.997719
20018	Polr1d	polymerase (RNA) I polypeptide D	0.996674
22337	Vdr	vitamin D receptor	0.995054
328830	A530064D06Rik	RIKEN cDNA A530064D06 gene	0.994189
105976	AU022793	expressed sequence AU022793	0.991789
18002	Nedd8	neural precursor cell expressed, developmentally down-regulated gene 8	0.990727
225392	Rell2	RELT-like 2	0.989583
13014	Cstb	cystatin B	0.986399
74032	Sdr42e1	short chain dehydrogenase/reductase family 42E, member 1	0.985871
83885	Slc25a2	solute carrier family 25 (mitochondrial carrier, ornithine transporter) member 2	0.985574
13346	Des	desmin	0.983341
27280	Phlda3	pleckstrin homology like domain, family A, member 3	0.98091
75985	Rab30	RAB30, member RAS oncogene family	0.979372
56693	Crtap	cartilage associated protein	0.979271
13036	Ctsh	cathepsin H	0.975655
67528	Nudt7	nudix (nucleoside diphosphate linked moiety X)-type motif 7	0.975202
66098	Chchd6	coiled-coil-helix-coiled-coil-helix domain containing 6	0.974065
100616095	Snhg18	small nucleolar RNA host gene 18	0.973856
74185	Gbe1	glucan (1,4-alpha-), branching enzyme 1	0.973465
83673	Snhg1	small nucleolar RNA host gene 1	0.973363
67103	Ptgr1	prostaglandin reductase 1	0.972425
100039684	5031434O11Rik	RIKEN cDNA 5031434O11 gene	0.972073
67759	Plgrkt	plasminogen receptor, C-terminal lysine transmembrane protein	0.971423
24064	Spry2	sprouty homolog 2 (Drosophila)	0.969949
241197	Serpinb10	serine (or cysteine) peptidase inhibitor, clade B (ovalbumin), member 10	0.96911
216190	Appl2	adaptor protein, phosphotyrosine interaction, PH domain and leucine zipper containing 2	0.967774
107173	Gpr137	G protein-coupled receptor 137	0.967463
75695	Rilpl1	Rab interacting lysosomal protein-like 1	0.965606
619288	Fam71a	family with sequence similarity 71, member A	0.963158
19300	Abcd4	ATP-binding cassette, sub-family D (ALD), member 4	0.96204
12409	Cbr2	carbonyl reductase 2	0.961486
66412	Arrdc4	arrestin domain containing 4	0.959964
66491	Polr2l	polymerase (RNA) II (DNA directed) polypeptide L	0.95892
12228	Btg3	B cell translocation gene 3	0.957766
72190	2510009E07Rik	RIKEN cDNA 2510009E07 gene	0.957596
76650	Srxn1	sulfiredoxin 1 homolog (S. cerevisiae)	0.954442
11958	Atp5k	ATP synthase, H+ transporting, mitochondrial F1F0 complex, subunit E	0.950267
14085	Fah	fumarylacetoacetate hydrolase	0.947213
105675	Ppif	peptidylprolyl isomerase F (cyclophilin F)	0.944514
76561	Snx7	sorting nexin 7	0.944028
22381	Wbp5	WW domain binding protein 5	0.943285
68777	Tmem53	transmembrane protein 53	0.942998
17448	Mdh2	malate dehydrogenase 2, NAD (mitochondrial)	0.942244
67705	1810058I24Rik	RIKEN cDNA 1810058I24 gene	0.938341
16168	Il15	interleukin 15	0.937772
67194	2700038G22Rik	RIKEN cDNA 2700038G22 gene	0.937313
15486	Hsd17b2	hydroxysteroid (17-beta) dehydrogenase 2	0.936773
66834	Acot13	acyl-CoA thioesterase 13	0.936657
12724	Clcn2	chloride channel, voltage-sensitive 2	0.933031
319586	Celf5	CUGBP, Elav-like family member 5	0.932841
170942	Erdr1	erythroid differentiation regulator 1	0.931292
69053	1810013L24Rik	RIKEN cDNA 1810013L24 gene	0.931021
320485	B230312C02Rik	RIKEN cDNA B230312C02 gene	0.930856
12868	Cox8a	cytochrome c oxidase subunit VIIIa	0.930779
68355	2010204K13Rik	RIKEN cDNA 2010204K13 gene	0.929344
23882	Gadd45g	growth arrest and DNA-damage-inducible 45 gamma	0.928662
107328	Trpt1	tRNA phosphotransferase 1	0.925761
11596	Ager	advanced glycosylation end product-specific receptor	0.925628
100038566	Gm10658	predicted gene 10658	0.923637
30953	Schip1	schwannomin interacting protein 1	0.923509
14990	H2-M2	histocompatibility 2, M region locus 2	0.921866
11796	Birc3	baculoviral IAP repeat-containing 3	0.918462
68732	Lrrc16a	leucine rich repeat containing 16A	0.91751
50789	Fbxl3	F-box and leucine-rich repeat protein 3	0.915551
75766	Dcstamp	dentrocyte expressed seven transmembrane protein	0.915051
52637	Cisd1	CDGSH iron sulfur domain 1	0.913038
11655	Alas1	aminolevulinic acid synthase 1	0.910892
76238	Grhpr	glyoxylate reductase/hydroxypyruvate reductase	0.91017
73750	Whrn	whirlin	0.909224
14102	Fas	Fas (TNF receptor superfamily member 6)	0.908313
14871	Gstt1	glutathione S-transferase, theta 1	0.908063
20266	Scn1b	sodium channel, voltage-gated, type I, beta	0.906609
67331	Atp8b3	ATPase, class I, type 8B, member 3	0.906457
381319	Batf3	basic leucine zipper transcription factor, ATF-like 3	0.906457
19285	Ptrf	polymerase I and transcript release factor	0.905804
21815	Tgif1	TGFB-induced factor homeobox 1	0.905664
20964	Syn1	synapsin I	0.905594
18551	Pcsk4	proprotein convertase subtilisin/kexin type 4	0.904812
268319	BC025920	cDNA sequence BC025920	0.904548
735265	Mir703	microRNA 703	0.903448
68758	Abhd11	abhydrolase domain containing 11	0.903065
66477	Usmg5	upregulated during skeletal muscle growth 5	0.901605
56338	Txnip	thioredoxin interacting protein	0.90114
12796	Camp	cathelicidin antimicrobial peptide	0.900453
12826	Col4a1	collagen, type IV, alpha 1	0.900453
14825	Cxcl1	chemokine (C-X-C motif) ligand 1	0.900453
18406	Orm2	orosomucoid 2	0.900453
23993	Klk7	kallikrein related-peptidase 7 (chymotryptic, stratum corneum)	0.900453
27218	Slamf1	signaling lymphocytic activation molecule family member 1	0.900453
56787	Ascl3	achaete-scute family bHLH transcription factor 3	0.900453
73376	Tex33	testis expressed 33	0.900453
78801	Ak7	adenylate kinase 7	0.900453
99709	Clca4b	chloride channel accessory 4B	0.900453
320997	Cyp4f39	cytochrome P450, family 4, subfamily f, polypeptide 39	0.900453
433492	Bpifb9b	BPI fold containing family B, member 9B	0.900453
108154	Adamts6	a disintegrin-like and metallopeptidase (reprolysin type) with thrombospondin type 1 motif, 6	0.900391
23917	Impdh1	inosine 5'-phosphate dehydrogenase 1	0.900047
100303751	Snora31	small nucleolar RNA, H/ACA box 31	0.898986
72575	C430049B03Rik	RIKEN cDNA C430049B03 gene	0.896906
18590	Pdgfa	platelet derived growth factor, alpha	0.896216
21389	Tbx6	T-box 6	0.895921
66199	Commd4	COMM domain containing 4	0.895747
20892	Cenpx	centromere protein X	0.893869
53357	Pla2g6	phospholipase A2, group VI	0.893097
12864	Cox6c	cytochrome c oxidase subunit VIc	0.889966
16476	Jun	jun proto-oncogene	0.88995
70178	Abhd17c	abhydrolase domain containing 17C	0.888942
14187	Akr1b8	aldo-keto reductase family 1, member B8	0.888608
102103	Mtus1	mitochondrial tumor suppressor 1	0.888564
56149	Grasp	GRP1 (general receptor for phosphoinositides 1)-associated scaffold protein	0.88848
11717	Ampd3	adenosine monophosphate deaminase 3	0.887105
12257	Tspo	translocator protein	0.885873
19250	Ptpn14	protein tyrosine phosphatase, non-receptor type 14	0.884287
69478	2300009A05Rik	RIKEN cDNA 2300009A05 gene	0.883915
230088	Fam214b	family with sequence similarity 214, member B	0.881958
18578	Pde4b	phosphodiesterase 4B, cAMP specific	0.881938
22151	Tubb2a	tubulin, beta 2A class IIA	0.879793
14590	Ggh	gamma-glutamyl hydrolase	0.876169
668171	Zxda	zinc finger, X-linked, duplicated A	0.875561
69772	Bdh2	3-hydroxybutyrate dehydrogenase, type 2	0.874613
14701	Gng12	guanine nucleotide binding protein (G protein), gamma 12	0.874218
21939	Cd40	CD40 antigen	0.874105
27425	Atp5l	ATP synthase, H+ transporting, mitochondrial F0 complex, subunit G	0.873516
66355	Gmpr	guanosine monophosphate reductase	0.872058
68055	Atp5s	ATP synthase, H+ transporting, mitochondrial F0 complex, subunit S	0.871876
69216	Svbp	small vasohibin binding protein	0.87154
18643	Pfn1	profilin 1	0.870702
16161	Il12rb1	interleukin 12 receptor, beta 1	0.870095
52575	Trmt10c	tRNA methyltransferase 10C	0.868428
74665	Lrrc48	leucine rich repeat containing 48	0.868167
20196	S100a13	S100 calcium binding protein A13	0.866213
210094	Iglon5	IgLON family member 5	0.865126
216197	Ckap4	cytoskeleton-associated protein 4	0.863817
18655	Pgk1	phosphoglycerate kinase 1	0.862435
12818	Col14a1	collagen, type XIV, alpha 1	0.862278
68920	1110065P20Rik	RIKEN cDNA 1110065P20 gene	0.861899
434232	Iqck	IQ motif containing K	0.858786
381404	Pabpc1l	poly(A) binding protein, cytoplasmic 1-like	0.856118
16797	Lat	linker for activation of T cells	0.855105
209212	Osgin2	oxidative stress induced growth inhibitor family member 2	0.854179
67826	Snap47	synaptosomal-associated protein, 47	0.852429
65098	Zfand6	zinc finger, AN1-type domain 6	0.851289
100503583	Fsbp	fibrinogen silencer binding protein	0.850651
109019	Nabp1	nucleic acid binding protein 1	0.849971
99696	Ankrd50	ankyrin repeat domain 50	0.849859
68427	Slc39a13	solute carrier family 39 (metal ion transporter), member 13	0.848698
12447	Ccne1	cyclin E1	0.848549
20719	Serpinb6a	serine (or cysteine) peptidase inhibitor, clade B, member 6a	0.847835
100503460	Gm19705	predicted gene, 19705	0.846268
56490	Zbtb20	zinc finger and BTB domain containing 20	0.843468
18563	Pcx	pyruvate carboxylase	0.842026
69186	Tmem256	transmembrane protein 256	0.841826
67399	Pdlim7	PDZ and LIM domain 7	0.841723
80291	Rilpl2	Rab interacting lysosomal protein-like 2	0.840542
213539	Bag2	BCL2-associated athanogene 2	0.84008
72082	Cyp2c55	cytochrome P450, family 2, subfamily c, polypeptide 55	0.831747
73835	Ifitm5	interferon induced transmembrane protein 5	0.831653
14051	Eya4	EYA transcriptional coactivator and phosphatase 4	0.83037
21648	Dynlt1b	dynein light chain Tctex-type 1B	0.829416
109857	Cbr3	carbonyl reductase 3	0.829046
80904	Dtx3	deltex 3, E3 ubiquitin ligase	0.829019
59126	Nek6	NIMA (never in mitosis gene a)-related expressed kinase 6	0.828625
21924	Tnnc1	troponin C, cardiac/slow skeletal	0.828453
232910	Ap2s1	adaptor-related protein complex 2, sigma 1 subunit	0.827552
11821	Aprt	adenine phosphoribosyl transferase	0.82744
68774	Ms4a6d	membrane-spanning 4-domains, subfamily A, member 6D	0.827349
71004	4931440P22Rik	RIKEN cDNA 4931440P22 gene	0.82676
97064	Wwtr1	WW domain containing transcription regulator 1	0.826361
66377	Ndufc1	NADH dehydrogenase (ubiquinone) 1, subcomplex unknown, 1	0.823342
223970	Rmi2	RecQ mediated genome instability 2	0.821446
72027	Slc39a4	solute carrier family 39 (zinc transporter), member 4	0.820345
68841	Lppos	LIM domain containing preferred translocation partner in lipoma, opposite strand	0.818534
227937	Pkp4	plakophilin 4	0.817849
73824	Snhg6	small nucleolar RNA host gene 6	0.816345
223864	Rapgef3	Rap guanine nucleotide exchange factor (GEF) 3	0.813814
270152	Amica1	adhesion molecule, interacts with CXADR antigen 1	0.812431
14707	Gng5	guanine nucleotide binding protein (G protein), gamma 5	0.811569
57783	Tnip1	TNFAIP3 interacting protein 1	0.811545
105278	Cdk20	cyclin-dependent kinase 20	0.811328
242669	Azin2	antizyme inhibitor 2	0.810459
12777	Ccr10	chemokine (C-C motif) receptor 10	0.810306
74316	Isca2	iron-sulfur cluster assembly 2	0.808028
104009	Qsox1	quiescin Q6 sulfhydryl oxidase 1	0.807847
14026	Evl	Ena-vasodilator stimulated phosphoprotein	0.807745
66168	Grina	glutamate receptor, ionotropic, N-methyl D-aspartate-associated protein 1 (glutamate binding)	0.806519
60425	Doc2g	double C2, gamma	0.805723
80884	Maged2	melanoma antigen, family D, 2	0.804743
52898	Rnasek	ribonuclease, RNase K	0.80402
194590	Reps2	RALBP1 associated Eps domain containing protein 2	0.803928
26399	Map2k6	mitogen-activated protein kinase kinase 6	0.80374
11501	Adam8	a disintegrin and metallopeptidase domain 8	0.800534
15277	Hk2	hexokinase 2	0.799282
102634812	LOC102634812	ribosomal protein L39 pseudogene	0.799146
320088	C030034L19Rik	RIKEN cDNA C030034L19 gene	0.798719
69519	Rwdd2a	RWD domain containing 2A	0.798524
68034	Fam122a	family with sequence similarity 122, member A	0.79755
53869	Rab11a	RAB11A, member RAS oncogene family	0.79655
17304	Mfge8	milk fat globule-EGF factor 8 protein	0.796312
30794	Pdlim4	PDZ and LIM domain 4	0.79565
66049	Rogdi	rogdi homolog	0.794481
67945	Rpl41	ribosomal protein L41	0.792285
207521	Dtx4	deltex 4, E3 ubiquitin ligase	0.791652
68196	Hsbp1	heat shock factor binding protein 1	0.791288
16952	Anxa1	annexin A1	0.790683
230936	Phf13	PHD finger protein 13	0.790464
73656	Ms4a6c	membrane-spanning 4-domains, subfamily A, member 6C	0.789923
19943	Rpl28	ribosomal protein L28	0.789666
107733	Mrpl41	mitochondrial ribosomal protein L41	0.788915
69816	Mzb1	marginal zone B and B1 cell-specific protein 1	0.787184
75641	1700029I15Rik	RIKEN cDNA 1700029I15 gene	0.787184
106672	AI413582	expressed sequence AI413582	0.785978
319711	E230029C05Rik	RIKEN cDNA E230029C05 gene	0.785447
69288	Rhobtb1	Rho-related BTB domain containing 1	0.783154
100041286	Snhg15	small nucleolar RNA host gene 15	0.783079
12769	Ccr9	chemokine (C-C motif) receptor 9	0.780893
14261	Fmo1	flavin containing monooxygenase 1	0.780893
16510	Kcnh1	potassium voltage-gated channel, subfamily H (eag-related), member 1	0.780893
17930	Myom2	myomesin 2	0.780893
77645	Ptprtos	protein tyrosine phosphatase, receptor type T, opposite strand	0.780893
104158	Ces1d	carboxylesterase 1D	0.780893
214111	Slc24a1	solute carrier family 24 (sodium/potassium/calcium exchanger), member 1	0.780893
270091	Lrrc36	leucine rich repeat containing 36	0.780893
280287	Kiss1	KiSS-1 metastasis-suppressor	0.780893
330695	Ctxn1	cortexin 1	0.780893
434147	D930028M14Rik	RIKEN cDNA D930028M14 gene	0.780893
632687	March10	membrane-associated ring finger (C3HC4) 10	0.780893
100041151	Gm3636	predicted gene 3636	0.780893
67236	Cinp	cyclin-dependent kinase 2 interacting protein	0.777524
107885	Mthfs	5, 10-methenyltetrahydrofolate synthetase	0.777523
380921	Dgkh	diacylglycerol kinase, eta	0.776404
67067	Romo1	reactive oxygen species modulator 1	0.776125
230577	Pars2	prolyl-tRNA synthetase (mitochondrial)(putative)	0.776068
19009	Pou6f1	POU domain, class 6, transcription factor 1	0.775998
74868	Tmem65	transmembrane protein 65	0.775901
214424	Parp16	poly (ADP-ribose) polymerase family, member 16	0.775296
73545	1700094D03Rik	RIKEN cDNA 1700094D03 gene	0.77527
100125931	Phtf1os	putative homeodomain transcription factor 1, opposite strand	0.774681
93838	Dqx1	DEAQ RNA-dependent ATPase	0.773746
22325	Vav2	vav 2 oncogene	0.773654
241732	Tspyl3	TSPY-like 3	0.773496
16449	Jag1	jagged 1	0.7734
20655	Sod1	superoxide dismutase 1, soluble	0.77158
67923	Tceb1	transcription elongation factor B (SIII), polypeptide 1	0.771044
56448	Cyp2d22	cytochrome P450, family 2, subfamily d, polypeptide 22	0.77043
67326	1700037H04Rik	RIKEN cDNA 1700037H04 gene	0.770128
66144	Atp6v1f	ATPase, H+ transporting, lysosomal V1 subunit F	0.767739
11852	Rhob	ras homolog family member B	0.767697
17161	Maoa	monoamine oxidase A	0.767526
17357	Marcksl1	MARCKS-like 1	0.767405
378462	Morn2	MORN repeat containing 2	0.765387
20438	Siah1b	seven in absentia 1B	0.76423
15416	Hoxb8	homeobox B8	0.762712
218793	Ube2e2	ubiquitin-conjugating enzyme E2E 2	0.762381
78771	Mctp1	multiple C2 domains, transmembrane 1	0.762218
210719	Mkx	mohawk homeobox	0.761198
26360	Angptl2	angiopoietin-like 2	0.760275
68521	Fam189b	family with sequence similarity 189, member B	0.760275
66220	Zdhhc12	zinc finger, DHHC domain containing 12	0.76014
17909	Myo10	myosin X	0.760058
59005	Trappc2l	trafficking protein particle complex 2-like	0.759562
20811	Srms	src-related kinase lacking C-terminal regulatory tyrosine and N-terminal myristylation sites	0.758009
244144	Usp35	ubiquitin specific peptidase 35	0.757173
14411	Slc6a12	solute carrier family 6 (neurotransmitter transporter, betaine/GABA), member 12	0.755432
21961	Tns1	tensin 1	0.75529
100504333	Gm16712	predicted gene, 16712	0.754856
108960	Irak2	interleukin-1 receptor-associated kinase 2	0.754691
79201	Tnfrsf23	tumor necrosis factor receptor superfamily, member 23	0.75436
66156	Anapc11	anaphase promoting complex subunit 11	0.752839
69101	Ydjc	YdjC homolog (bacterial)	0.752107
319487	A230028O05Rik	RIKEN cDNA A230028O05 gene	0.751968
20442	St3gal1	ST3 beta-galactoside alpha-2,3-sialyltransferase 1	0.751121
232223	Txnrd3	thioredoxin reductase 3	0.750526
50997	Mpp2	membrane protein, palmitoylated 2 (MAGUK p55 subfamily member 2)	0.750501
27762	Vwa7	von Willebrand factor A domain containing 7	0.750372
22420	Wnt6	wingless-type MMTV integration site family, member 6	0.749289
100861753	Gm21188	predicted gene, 21188	0.749164
67036	Mrpl45	mitochondrial ribosomal protein L45	0.748755
72333	Palld	palladin, cytoskeletal associated protein	0.748653
13202	Ddt	D-dopachrome tautomerase	0.74555
11973	Atp6v1e1	ATPase, H+ transporting, lysosomal V1 subunit E1	0.745042
67880	Dcxr	dicarbonyl L-xylulose reductase	0.744344
76282	Gpt	glutamic pyruvic transaminase, soluble	0.743757
66152	Uqcr10	ubiquinol-cytochrome c reductase, complex III subunit X	0.743354
14751	Gpi1	glucose phosphate isomerase 1	0.742345
14225	Fkbp1a	FK506 binding protein 1a	0.741103
100042049	Gm15421	predicted gene 15421	0.740774
69926	Dnah17	dynein, axonemal, heavy chain 17	0.73955
78603	B230216N24Rik	RIKEN cDNA B230216N24 gene	0.738908
68836	Mrpl52	mitochondrial ribosomal protein L52	0.738728
11843	Arf4	ADP-ribosylation factor 4	0.736828
353502	Hcfc1r1	host cell factor C1 regulator 1 (XPO1-dependent)	0.736729
53602	Hpcal1	hippocalcin-like 1	0.735935
56724	Cript	cysteine-rich PDZ-binding protein	0.734998
108112	Eif4ebp3	eukaryotic translation initiation factor 4E binding protein 3	0.73498
231830	Micall2	MICAL-like 2	0.734147
320626	9230105E05Rik	RIKEN cDNA 9230105E05 gene	0.731738
66447	Mgst3	microsomal glutathione S-transferase 3	0.730093
78512	3300005D01Rik	RIKEN cDNA 3300005D01 gene	0.72986
217119	Xylt2	xylosyltransferase II	0.729773
399101	Snhg3	small nucleolar RNA host gene 3	0.729076
237253	Lrp11	low density lipoprotein receptor-related protein 11	0.728771
56367	Scoc	short coiled-coil protein	0.726605
381835	Sbk3	SH3 domain binding kinase family, member 3	0.72563
100504104	Gm16062	predicted gene 16062	0.72563
19354	Rac2	RAS-related C3 botulinum substrate 2	0.724969
66200	Commd6	COMM domain containing 6	0.723408
66148	Dnajc15	DnaJ heat shock protein family (Hsp40) member C15	0.72325
11637	Ak2	adenylate kinase 2	0.722744
229672	Bcl2l15	BCLl2-like 15	0.72109
170748	Smco4	single-pass membrane protein with coiled-coil domains 4	0.72067
56289	Rassf1	Ras association (RalGDS/AF-6) domain family member 1	0.719975
68428	Steap3	STEAP family member 3	0.718943
26448	Mok	MOK protein kinase	0.716829
231946	Fam221a	family with sequence similarity 221, member A	0.714372
225994	Nmrk1	nicotinamide riboside kinase 1	0.713927
51793	Ddah2	dimethylarginine dimethylaminohydrolase 2	0.713648
12487	Cd28	CD28 antigen	0.711322
17859	Mxi1	MAX interactor 1, dimerization protein	0.71128
56431	Dstn	destrin	0.709812
67248	Rpl39	ribosomal protein L39	0.708072
12861	Cox6a1	cytochrome c oxidase subunit VIa polypeptide 1	0.707592
12345	Capzb	capping protein (actin filament) muscle Z-line, beta	0.706846
18483	Palm	paralemmin	0.704374
16499	Kcnab3	potassium voltage-gated channel, shaker-related subfamily, beta member 3	0.704312
330192	Vps37b	vacuolar protein sorting 37B	0.703629
114606	Tle6	transducin-like enhancer of split 6	0.703373
68166	Spire1	spire homolog 1 (Drosophila)	0.70313
110391	Qdpr	quinoid dihydropteridine reductase	0.700784
21985	Tpd52	tumor protein D52	0.69984
228026	Pdk1	pyruvate dehydrogenase kinase, isoenzyme 1	0.699588
75909	Vmp1	vacuole membrane protein 1	0.699401
17135	Mafk	v-maf musculoaponeurotic fibrosarcoma oncogene family, protein K (avian)	0.699018
228033	Atp5g3	ATP synthase, H+ transporting, mitochondrial F0 complex, subunit C3 (subunit 9)	0.696763
11758	Prdx6	peroxiredoxin 6	0.694895
66292	Mrps21	mitochondrial ribosomal protein S21	0.694685
26549	Itgb1bp2	integrin beta 1 binding protein 2	0.694266
75820	Wdr64	WD repeat domain 64	0.694266
237759	Col23a1	collagen, type XXIII, alpha 1	0.694266
329384	Ptrh1	peptidyl-tRNA hydrolase 1 homolog	0.694036
272158	Poln	DNA polymerase N	0.693597
214137	Arhgap29	Rho GTPase activating protein 29	0.692433
14201	Fhl3	four and a half LIM domains 3	0.69003
65221	Slc15a3	solute carrier family 15, member 3	0.689882
66043	Atp5d	ATP synthase, H+ transporting, mitochondrial F1 complex, delta subunit	0.689255
226419	Dyrk3	dual-specificity tyrosine-(Y)-phosphorylation regulated kinase 3	0.689231
16570	Kif3c	kinesin family member 3C	0.689091
66329	Susd3	sushi domain containing 3	0.68859
19305	Pex5	peroxisomal biogenesis factor 5	0.688448
15529	Sdc2	syndecan 2	0.687041
71520	Grap	GRB2-related adaptor protein	0.686585
93737	Pard6g	par-6 family cell polarity regulator gamma	0.686349
26568	Slc27a3	solute carrier family 27 (fatty acid transporter), member 3	0.685607
20085	Rps19	ribosomal protein S19	0.685436
103175	D630029K05Rik	RIKEN cDNA D630029K05 gene	0.68507
100043489	1300002E11Rik	RIKEN cDNA 1300002E11 gene	0.685028
317677	C1s2	complement component 1, s subcomponent 2	0.68467
21825	Thbs1	thrombospondin 1	0.683841
102124	Enkd1	enkurin domain containing 1	0.683278
80876	Ifitm2	interferon induced transmembrane protein 2	0.682543
85031	Pla1a	phospholipase A1 member A	0.68224
106522	Pkdcc	protein kinase domain containing, cytoplasmic	0.681429
16923	Sh2b3	SH2B adaptor protein 3	0.681178
13660	Ehd1	EH-domain containing 1	0.678538
13855	Epn2	epsin 2	0.678052
22166	Txn1	thioredoxin 1	0.677996
67876	Coq10b	coenzyme Q10B	0.675653
12858	Cox5a	cytochrome c oxidase subunit Va	0.675311
20912	Stxbp3	syntaxin binding protein 3	0.67507
12866	Cox7a2	cytochrome c oxidase subunit VIIa 2	0.671605
66213	Med7	mediator complex subunit 7	0.671533
66091	Ndufa3	NADH dehydrogenase (ubiquinone) 1 alpha subcomplex, 3	0.670338
245828	Trappc1	trafficking protein particle complex 1	0.669732
14412	Slc6a13	solute carrier family 6 (neurotransmitter transporter, GABA), member 13	0.667824
66617	Ntmt1	N-terminal Xaa-Pro-Lys N-methyltransferase 1	0.667778
319486	A430057M04Rik	RIKEN cDNA A430057M04 gene	0.667348
66961	Neat1	nuclear paraspeckle assembly transcript 1 (non-protein coding)	0.667084
100502825	Rpl37rt	ribosomal protein L37, retrotransposed	0.665997
67673	Tceb2	transcription elongation factor B (SIII), polypeptide 2	0.665294
15162	Hck	hemopoietic cell kinase	0.665268
67636	Lyrm5	LYR motif containing 5	0.665092
18538	Pcna	proliferating cell nuclear antigen	0.664511
19336	Rab24	RAB24, member RAS oncogene family	0.663757
69875	Ndufa11	NADH dehydrogenase (ubiquinone) 1 alpha subcomplex 11	0.663402
28077	Med10	mediator complex subunit 10	0.66226
77810	A930015D03Rik	RIKEN cDNA A930015D03 gene	0.661414
407819	BC031181	cDNA sequence BC031181	0.661397
52685	Cd300lg	CD300 molecule like family member G	0.659819
320456	B330016D10Rik	RIKEN cDNA B330016D10 gene	0.659108
68332	Sdhaf1	succinate dehydrogenase complex assembly factor 1	0.658839
21847	Klf10	Kruppel-like factor 10	0.657615
16402	Itga5	integrin alpha 5 (fibronectin receptor alpha)	0.657482
67710	Polr2g	polymerase (RNA) II (DNA directed) polypeptide G	0.656526
252967	Ropn1l	ropporin 1-like	0.655233
103844	Inca1	inhibitor of CDK, cyclin A1 interacting protein 1	0.655199
68969	Eif1b	eukaryotic translation initiation factor 1B	0.654893
67338	Rffl	ring finger and FYVE like domain containing protein	0.654775
16898	Rps2	ribosomal protein S2	0.654658
29810	Bag3	BCL2-associated athanogene 3	0.654515
100039968	Gm12942	predicted gene 12942	0.654498
57423	Atp5j2	ATP synthase, H+ transporting, mitochondrial F0 complex, subunit F2	0.654491
216856	Nlgn2	neuroligin 2	0.653988
58223	Mmp19	matrix metallopeptidase 19	0.653713
21824	Thbd	thrombomodulin	0.653641
26357	Abcg2	ATP-binding cassette, sub-family G (WHITE), member 2	0.653532
67303	3110045C21Rik	RIKEN cDNA 3110045C21 gene	0.652924
22037	Trap1a	tumor rejection antigen P1A	0.652402
12638	Cftr	cystic fibrosis transmembrane conductance regulator	0.65081
13142	Dao	D-amino acid oxidase	0.65081
14302	Frk	fyn-related kinase	0.65081
16424	Itih1	inter-alpha trypsin inhibitor, heavy chain 1	0.65081
53867	Col5a3	collagen, type V, alpha 3	0.65081
67666	Hapln3	hyaluronan and proteoglycan link protein 3	0.65081
68709	Cilp2	cartilage intermediate layer protein 2	0.65081
70426	Tekt5	tektin 5	0.65081
71071	4933412O06Rik	RIKEN cDNA 4933412O06 gene	0.65081
74782	Glt8d2	glycosyltransferase 8 domain containing 2	0.65081
75139	Gm38397	predicted gene, 38397	0.65081
78373	Nudt17	nudix (nucleoside diphosphate linked moiety X)-type motif 17	0.65081
78639	1700116B05Rik	RIKEN cDNA 1700116B05 gene	0.65081
213262	Fstl5	follistatin-like 5	0.65081
214106	4933430I17Rik	RIKEN cDNA 4933430I17 gene	0.65081
216795	Wnt9a	wingless-type MMTV integration site family, member 9A	0.65081
216976	BC030499	cDNA sequence BC030499	0.65081
226250	Afap1l2	actin filament associated protein 1-like 2	0.65081
258325	Olfr110	olfactory receptor 110	0.65081
545975	Cers3	ceramide synthase 3	0.65081
75480	1700003F12Rik	RIKEN cDNA 1700003F12 gene	0.650497
74155	Errfi1	ERBB receptor feedback inhibitor 1	0.649393
69120	1810021B22Rik	RIKEN cDNA 1810021B22 gene	0.648337
14710	Gngt2	guanine nucleotide binding protein (G protein), gamma transducing activity polypeptide 2	0.648035
67851	1700021F05Rik	RIKEN cDNA 1700021F05 gene	0.647939
97423	R74862	expressed sequence R74862	0.647568
109075	Exosc4	exosome component 4	0.647506
23871	Ets1	E26 avian leukemia oncogene 1, 5' domain	0.647162
434350	9430091E24Rik	RIKEN cDNA 9430091E24 gene	0.645736
106512	Gpsm3	G-protein signalling modulator 3 (AGS3-like, C. elegans)	0.645577
18612	Etv4	ets variant 4	0.645189
320111	Prr18	proline rich 18	0.645082
211949	Spsb4	splA/ryanodine receptor domain and SOCS box containing 4	0.643851
56358	Copz2	coatomer protein complex, subunit zeta 2	0.643142
70138	2210417A02Rik	RIKEN cDNA 2210417A02 gene	0.642972
22070	Tpt1	tumor protein, translationally-controlled 1	0.642689
257889	Olfr132	olfactory receptor 132	0.642203
14466	Gba	glucosidase, beta, acid	0.641827
19296	Pvt1	plasmacytoma variant translocation 1	0.640771
218461	Pde8b	phosphodiesterase 8B	0.639317
68552	Smim14	small integral membrane protein 14	0.638074
57436	Gabarapl1	gamma-aminobutyric acid (GABA) A receptor-associated protein-like 1	0.637829
67279	Med31	mediator complex subunit 31	0.637682
30058	Timm8a1	translocase of inner mitochondrial membrane 8A1	0.637023
66387	Nudt8	nudix (nucleoside diphosphate linked moiety X)-type motif 8	0.63581
50785	Hs6st1	heparan sulfate 6-O-sulfotransferase 1	0.63576
66469	Fam213b	family with sequence similarity 213, member B	0.635756
226162	Dpcd	deleted in primary ciliary dyskinesia	0.635551
68981	Snrpa1	small nuclear ribonucleoprotein polypeptide A'	0.634802
12768	Ccr1	chemokine (C-C motif) receptor 1	0.634378
70294	Rnf126	ring finger protein 126	0.634046
380840	Lyrm4	LYR motif containing 4	0.633786
69747	Zswim7	zinc finger SWIM-type containing 7	0.633484
56212	Rhog	ras homolog family member G	0.632134
69234	Zfp688	zinc finger protein 688	0.631855
12581	Cdkn2d	cyclin-dependent kinase inhibitor 2D (p19, inhibits CDK4)	0.631851
76187	Adhfe1	alcohol dehydrogenase, iron containing, 1	0.631017
15002	H2-Ob	histocompatibility 2, O region beta locus	0.630882
216150	Cdc34	cell division cycle 34	0.630423
100040049	1810010D01Rik	RIKEN cDNA 1810010D01 gene	0.630334
74202	Fblim1	filamin binding LIM protein 1	0.629819
67885	1500011K16Rik	RIKEN cDNA 1500011K16 gene	0.629385
434858	Gm5643	predicted gene 5643	0.629194
102132	E230013L22Rik	RIKEN cDNA E230013L22 gene	0.628478
68375	Ndufa8	NADH dehydrogenase (ubiquinone) 1 alpha subcomplex, 8	0.627828
12495	Entpd1	ectonucleoside triphosphate diphosphohydrolase 1	0.62664
11927	Atox1	antioxidant 1 copper chaperone	0.626577
59043	Wsb2	WD repeat and SOCS box-containing 2	0.626363
110168	Gpr18	G protein-coupled receptor 18	0.625405
69833	Polr2f	polymerase (RNA) II (DNA directed) polypeptide F	0.625082
69871	Ppp1r35	protein phosphatase 1, regulatory subunit 35	0.624909
241694	Ralgapa2	Ral GTPase activating protein, alpha subunit 2 (catalytic)	0.624862
217306	Cd300e	CD300E molecule	0.624793
22750	Zfp9	zinc finger protein 9	0.624488
74076	4933406C10Rik	RIKEN cDNA 4933406C10 gene	0.624488
66422	Dctpp1	dCTP pyrophosphatase 1	0.624092
100502950	Gm3336	predicted gene 3336	0.623805
54198	Snx3	sorting nexin 3	0.621645
214922	Slc39a2	solute carrier family 39 (zinc transporter), member 2	0.619631
67267	Uqcc2	ubiquinol-cytochrome c reductase complex assembly factor 2	0.619342
22214	Ube2h	ubiquitin-conjugating enzyme E2H	0.618092
57028	Pdxp	pyridoxal (pyridoxine, vitamin B6) phosphatase	0.617313
24082	Map2k3os	mitogen-activated protein kinase kinase 3, opposite strand	0.617067
68929	Mospd3	motile sperm domain containing 3	0.616982
268396	Sh3pxd2b	SH3 and PX domains 2B	0.616739
26941	Slc9a3r1	solute carrier family 9 (sodium/hydrogen exchanger), member 3 regulator 1	0.616698
66889	Rnf128	ring finger protein 128	0.615744
100504231	Gm15708	predicted gene 15708	0.615673
20555	Slfn1	schlafen 1	0.615495
665562	Rpl31-ps12	ribosomal protein L31, pseudogene 1 2	0.615495
231801	Agfg2	ArfGAP with FG repeats 2	0.614753
216169	Abhd17a	abhydrolase domain containing 17A	0.614736
60322	Chst7	carbohydrate (N-acetylglucosamino) sulfotransferase 7	0.613765
66054	Cndp2	CNDP dipeptidase 2 (metallopeptidase M20 family)	0.612153
21955	Tnnt1	troponin T1, skeletal, slow	0.611105
20768	Sephs2	selenophosphate synthetase 2	0.610606
76890	Memo1	mediator of cell motility 1	0.609934
18036	Nfkbib	nuclear factor of kappa light polypeptide gene enhancer in B cells inhibitor, beta	0.608651
231997	Fkbp14	FK506 binding protein 14	0.606418
105948585	Clcf1-pold4	Clcf1-pold4 readthrough	0.605529
329977	Fhad1	forkhead-associated (FHA) phosphopeptide binding domain 1	0.604566
57373	Akip1	A kinase (PRKA) interacting protein 1	0.603889
100502736	Gm19345	predicted gene, 19345	0.603808
213484	Nudt18	nudix (nucleoside diphosphate linked moiety X)-type motif 18	0.603005
100048895	9330020H09Rik	RIKEN cDNA 9330020H09 gene	0.60259
15213	Hey1	hairy/enhancer-of-split related with YRPW motif 1	0.602379
21991	Tpi1	triosephosphate isomerase 1	0.601557
78575	B430319G15Rik	RIKEN cDNA B430319G15 gene	0.60088
231655	Oasl1	2'-5' oligoadenylate synthetase-like 1	0.600728
21753	Tes	testis derived transcript	0.600392
15251	Hif1a	hypoxia inducible factor 1, alpha subunit	0.600279
18611	Pea15a	phosphoprotein enriched in astrocytes 15A	0.599352
11957	Atp5j	ATP synthase, H+ transporting, mitochondrial F0 complex, subunit F	0.598922
16421	Itgb7	integrin beta 7	0.598916
72395	2610028E06Rik	RIKEN cDNA 2610028E06 gene	0.598603
17829	Muc1	mucin 1, transmembrane	0.598521
66142	Cox7b	cytochrome c oxidase subunit VIIb	0.598138
66162	Bola2	bolA-like 2 (E. coli)	0.597909
78829	Tsc22d4	TSC22 domain family, member 4	0.597257
229694	AI504432	expressed sequence AI504432	0.596821
100504421	2900076A07Rik	RIKEN cDNA 2900076A07 gene	0.596734
52696	Zwint	ZW10 interactor	0.595173
383295	Ypel5	yippee-like 5 (Drosophila)	0.595141
107351	Kank1	KN motif and ankyrin repeat domains 1	0.595134
246735	AY074887	cDNA sequence AY074887	0.595134
272551	Gins2	GINS complex subunit 2 (Psf2 homolog)	0.594893
654432	Gm7334	predicted gene 7334	0.594867
66576	Uqcrh	ubiquinol-cytochrome c reductase hinge protein	0.594204
622976	Gm6377	predicted gene 6377	0.593914
432466	Gm5424	predicted gene 5424	0.592355
52857	Gramd1a	GRAM domain containing 1A	0.591155
71296	Crnde	colorectal neoplasia differentially expressed (non-protein coding)	0.590721
75731	Idnk	idnK gluconokinase homolog (E. coli)	0.589579
75590	Dusp9	dual specificity phosphatase 9	0.587788
619312	G730013B05Rik	RIKEN cDNA G730013B05 gene	0.587288
11853	Rhoc	ras homolog family member C	0.5867
622665	Ccdc17	coiled-coil domain containing 17	0.58649
74052	Ttc21a	tetratricopeptide repeat domain 21A	0.585796
66456	2810001G20Rik	RIKEN cDNA 2810001G20 gene	0.585791
68197	Ndufc2	NADH dehydrogenase (ubiquinone) 1, subcomplex unknown, 2	0.585725
66126	Elof1	ELF1 homolog, elongation factor 1	0.584547
268301	Sowahc	sosondowah ankyrin repeat domain family member C	0.584433
214951	Rhbdl1	rhomboid, veinlet-like 1 (Drosophila)	0.584273
231123	Haus3	HAUS augmin-like complex, subunit 3	0.584038
212285	Arap2	ArfGAP with RhoGAP domain, ankyrin repeat and PH domain 2	0.582017
20482	Skil	SKI-like	0.581419
68808	1110046J04Rik	RIKEN cDNA 1110046J04 gene	0.581004
67068	Dynlrb1	dynein light chain roadblock-type 1	0.580717
17246	Mdm2	transformed mouse 3T3 cell double minute 2	0.579984
242960	Fbxl5	F-box and leucine-rich repeat protein 5	0.578886
18230	Nxn	nucleoredoxin	0.578519
66300	Inafm1	InaF motif containing 1	0.578086
69596	Ap5s1	adaptor-related protein 5 complex, sigma 1 subunit	0.577555
11854	Rhod	ras homolog family member D	0.577395
319955	Ercc6	excision repair cross-complementing rodent repair deficiency, complementation group 6	0.577361
77300	Raph1	Ras association (RalGDS/AF-6) and pleckstrin homology domains 1	0.57676
67963	Npc2	Niemann-Pick type C2	0.576542
57320	Park7	Parkinson disease (autosomal recessive, early onset) 7	0.576202
16511	Kcnh2	potassium voltage-gated channel, subfamily H (eag-related), member 2	0.575414
80859	Nfkbiz	nuclear factor of kappa light polypeptide gene enhancer in B cells inhibitor, zeta	0.575235
23983	Pcbp1	poly(rC) binding protein 1	0.572336
103729	AI450353	expressed sequence AI450353	0.57217
66421	2410004B18Rik	RIKEN cDNA 2410004B18 gene	0.57183
230863	Sh2d5	SH2 domain containing 5	0.571513
319192	Hist2h2aa2	histone cluster 2, H2aa2	0.571046
53598	Dctn3	dynactin 3	0.571031
109685	Hyal3	hyaluronoglucosaminidase 3	0.570896
80385	Tusc2	tumor suppressor candidate 2	0.570578
68559	Pdrg1	p53 and DNA damage regulated 1	0.570574
107951	Cdk9	cyclin-dependent kinase 9 (CDC2-related kinase)	0.569905
20813	Srp14	signal recognition particle 14	0.569803
54652	Cacna1f	calcium channel, voltage-dependent, alpha 1F subunit	0.568197
67224	Med29	mediator complex subunit 29	0.567536
14700	Gng10	guanine nucleotide binding protein (G protein), gamma 10	0.567453
29816	Hip1r	huntingtin interacting protein 1 related	0.567167
320225	Catsperg1	catsper channel auxiliary subunit gamma 1	0.566598
27015	Polk	polymerase (DNA directed), kappa	0.56529
319849	Plxna4os1	plexin A4, opposite strand 1	0.56522
20194	S100a10	S100 calcium binding protein A10 (calpactin)	0.564431
73046	Glrx5	glutaredoxin 5	0.563579
72290	Lsm11	U7 snRNP-specific Sm-like protein LSM11	0.563481
17132	Maf	avian musculoaponeurotic fibrosarcoma oncogene homolog	0.562559
67210	Gatad1	GATA zinc finger domain containing 1	0.561676
233575	Pgap2	post-GPI attachment to proteins 2	0.560814
20643	Snrpe	small nuclear ribonucleoprotein E	0.560523
15898	Icam5	intercellular adhesion molecule 5, telencephalin	0.559784
100039060	0610010B08Rik	RIKEN cDNA 0610010B08 gene	0.559784
100504121	Med9os	mediator complex subunit 9, opposite strand	0.559784
76773	Wdyhv1	WDYHV motif containing 1	0.559521
239647	Pced1b	PC-esterase domain containing 1B	0.558344
11972	Atp6v0d1	ATPase, H+ transporting, lysosomal V0 subunit D1	0.557598
71846	Syce2	synaptonemal complex central element protein 2	0.556972
68033	Cox19	cytochrome c oxidase assembly protein 19	0.556636
66496	Ppdpf	pancreatic progenitor cell differentiation and proliferation factor	0.555951
100040563	Dynlt1c	dynein light chain Tctex-type 1C	0.555823
78408	Fam131a	family with sequence similarity 131, member A	0.555628
15267	Hist2h2aa1	histone cluster 2, H2aa1	0.555251
69837	Pcgf1	polycomb group ring finger 1	0.554995
54405	Ndufa1	NADH dehydrogenase (ubiquinone) 1 alpha subcomplex, 1	0.554538
67432	Hoga1	4-hydroxy-2-oxoglutarate aldolase 1	0.554465
50518	a	nonagouti	0.55432
223646	Naprt	nicotinate phosphoribosyltransferase	0.551483
11534	Adk	adenosine kinase	0.551423
21357	Tarbp2	TAR (HIV) RNA binding protein 2	0.55047
75686	Nudt16	nudix (nucleoside diphosphate linked moiety X)-type motif 16	0.550272
11565	Adssl1	adenylosuccinate synthetase like 1	0.549832
17314	Mgmt	O-6-methylguanine-DNA methyltransferase	0.54787
68303	Fam114a1	family with sequence similarity 114, member A1	0.547725
99326	Garnl3	GTPase activating RANGAP domain-like 3	0.547085
52840	Dbndd2	dysbindin (dystrobrevin binding protein 1) domain containing 2	0.546092
68198	Ndufb2	NADH dehydrogenase (ubiquinone) 1 beta subcomplex, 2	0.545603
17434	Mocs2	molybdenum cofactor synthesis 2	0.545249
433408	Gm13375	predicted gene 13375	0.544822
15078	H3f3a	H3 histone, family 3A	0.54267
213522	Plekhg6	pleckstrin homology domain containing, family G (with RhoGef domain) member 6	0.541046
22342	Lin7b	lin-7 homolog B (C. elegans)	0.540421
72355	Cdpf1	cysteine rich, DPF motif domain containing 1	0.539488
66674	Spryd7	SPRY domain containing 7	0.538575
26415	Mapk13	mitogen-activated protein kinase 13	0.537998
70123	2210013O21Rik	RIKEN cDNA 2210013O21 gene	0.53657
21928	Tnfaip2	tumor necrosis factor, alpha-induced protein 2	0.536449
12393	Runx2	runt related transcription factor 2	0.536356
56488	Nxt1	NTF2-related export protein 1	0.536308
53619	Blcap	bladder cancer associated protein	0.535268
68611	Mrpl28	mitochondrial ribosomal protein L28	0.534607
53380	Psmd10	proteasome (prosome, macropain) 26S subunit, non-ATPase, 10	0.534457
103266	Tmem263	transmembrane protein 263	0.533799
171508	Creld1	cysteine-rich with EGF-like domains 1	0.53371
15982	Ifrd1	interferon-related developmental regulator 1	0.533439
12215	Bsg	basigin	0.533389
103742	Mien1	migration and invasion enhancer 1	0.532194
56209	Gde1	glycerophosphodiester phosphodiesterase 1	0.531067
232449	Dera	deoxyribose-phosphate aldolase (putative)	0.530287
102238433	Gm28042	predicted gene, 28042	0.530046
73724	Mcee	methylmalonyl CoA epimerase	0.529974
78372	Snrnp25	small nuclear ribonucleoprotein 25 (U11/U12)	0.528847
110175	Ggct	gamma-glutamyl cyclotransferase	0.528674
14226	Fkbp1b	FK506 binding protein 1b	0.526726
67290	3110040N11Rik	RIKEN cDNA 3110040N11 gene	0.525682
103406	Zfr2	zinc finger RNA binding protein 2	0.525502
58875	Hibadh	3-hydroxyisobutyrate dehydrogenase	0.525206
414115	D330050I16Rik	RIKEN cDNA D330050I16 gene	0.525204
67141	Fbxo5	F-box protein 5	0.524696
246221	Mpst	mercaptopyruvate sulfurtransferase	0.524682
67320	Iqcf4	IQ motif containing F4	0.524345
16855	Lgals4	lectin, galactose binding, soluble 4	0.52414
22066	Trpc4	transient receptor potential cation channel, subfamily C, member 4	0.523753
69260	Ing2	inhibitor of growth family, member 2	0.5232
68475	Ssna1	Sjogren's syndrome nuclear autoantigen 1	0.523172
67669	l7Rn6	lethal, Chr 7, Rinchik 6	0.523011
27376	Slc25a10	solute carrier family 25 (mitochondrial carrier, dicarboxylate transporter), member 10	0.520231
12349	Car2	carbonic anhydrase 2	0.520182
330427	9330102E08Rik	RIKEN cDNA 9330102E08 gene	0.519892
18203	Ntan1	N-terminal Asn amidase	0.518996
12475	Cd14	CD14 antigen	0.517728
329562	A530013C23Rik	RIKEN cDNA A530013C23 gene	0.517659
108687	Edem2	ER degradation enhancer, mannosidase alpha-like 2	0.517246
12359	Cat	catalase	0.517208
67281	Rpl37	ribosomal protein L37	0.516939
68854	Asb11	ankyrin repeat and SOCS box-containing 11	0.516427
100502745	2900009J06Rik	RIKEN cDNA 2900009J06 gene	0.516427
67268	Myl12a	myosin, light chain 12A, regulatory, non-sarcomeric	0.516287
545056	Gm5801	predicted pseudogene 5801	0.515741
319953	Ttll1	tubulin tyrosine ligase-like 1	0.514691
68052	Rps13	ribosomal protein S13	0.514039
71264	4933432I03Rik	RIKEN cDNA 4933432I03 gene	0.513867
67270	Mrpl42	mitochondrial ribosomal protein L42	0.513094
66467	Gtf2h5	general transcription factor IIH, polypeptide 5	0.512998
67042	Ift27	intraflagellar transport 27	0.512927
20365	Serf1	small EDRK-rich factor 1	0.511862
17993	Ndufs4	NADH dehydrogenase (ubiquinone) Fe-S protein 4	0.51176
627352	Morf4l1b	mortality factor 4 like 1B	0.511472
55942	Sertad1	SERTA domain containing 1	0.511031
67526	Atg12	autophagy related 12	0.511007
22248	Unc119	unc-119 lipid binding chaperone	0.510119
12983	Csf2rb	colony stimulating factor 2 receptor, beta, low-affinity (granulocyte-macrophage)	0.509919
170658	BC002163	cDNA sequence BC002163	0.508413
14867	Gstm6	glutathione S-transferase, mu 6	0.508248
73567	Gldnos	gliomedin, opposite strand	0.508248
77717	6030408B16Rik	RIKEN cDNA 6030408B16 gene	0.508248
80720	Pbx4	pre B cell leukemia homeobox 4	0.508248
99663	Clca4a	chloride channel accessory 4A	0.508248
227933	Ccdc148	coiled-coil domain containing 148	0.508248
233186	Siglecf	sialic acid binding Ig-like lectin F	0.508248
269589	Sytl1	synaptotagmin-like 1	0.508248
381337	Fam178b	family with sequence similarity 178, member B	0.508248
545474	Scrt2	scratch family zinc finger 2	0.508248
546325	Gm5936	predicted gene 5936	0.508248
50996	Pdcd7	programmed cell death 7	0.507627
30057	Timm8b	translocase of inner mitochondrial membrane 8B	0.505535
66648	Tpgs2	tubulin polyglutamylase complex subunit 2	0.505424
67044	Higd2a	HIG1 domain family, member 2A	0.504981
27356	Insl6	insulin-like 6	0.504643
78917	4930455G09Rik	RIKEN cDNA 4930455G09 gene	0.504042
110751	Adam33	a disintegrin and metallopeptidase domain 33	0.503951
105501	Abhd4	abhydrolase domain containing 4	0.502466
225861	Snx32	sorting nexin 32	0.50196
67742	Samsn1	SAM domain, SH3 domain and nuclear localization signals, 1	0.500777
72371	2210408I21Rik	RIKEN cDNA 2210408I21 gene	0.500749
106878	Smim3	small integral membrane protein 3	0.500323
22135	Tgoln2	trans-golgi network protein 2	0.499696
170826	Ppargc1b	peroxisome proliferative activated receptor, gamma, coactivator 1 beta	0.499551
27660	1700088E04Rik	RIKEN cDNA 1700088E04 gene	0.499373
102032	Smim19	small integral membrane protein 19	0.499235
68463	Mrpl14	mitochondrial ribosomal protein L14	0.4978
56078	Car5b	carbonic anhydrase 5b, mitochondrial	0.497645
54646	Ppp1r3f	protein phosphatase 1, regulatory (inhibitor) subunit 3F	0.497417
100861531	Rn45s	45S pre-ribosomal RNA	0.496834
109652	Acy1	aminoacylase 1	0.496646
22352	Vim	vimentin	0.496337
435684	Shf	Src homology 2 domain containing F	0.495551
216438	March9	membrane-associated ring finger (C3HC4) 9	0.495396
105670	Rcbtb2	regulator of chromosome condensation (RCC1) and BTB (POZ) domain containing protein 2	0.495167
69749	Epb41l4aos	erythrocyte membrane protein band 4.1 like 4a, opposite strand	0.495164
64383	Sirt2	sirtuin 2	0.49509
18637	Pfdn2	prefoldin 2	0.494459
67451	Pkp2	plakophilin 2	0.493541
13063	Cycs	cytochrome c, somatic	0.49297
56692	Lamtor3	late endosomal/lysosomal adaptor, MAPK and MTOR activator 3	0.492893
52662	Ldlrad4	low density lipoprotein receptor class A domain containing 4	0.491636
21897	Tlr1	toll-like receptor 1	0.491393
13716	Ell	elongation factor RNA polymerase II	0.489323
56295	Higd1a	HIG1 domain family, member 1A	0.488971
623169	Gm6402	predicted pseudogene 6402	0.488893
11769	Ap1s1	adaptor protein complex AP-1, sigma 1	0.488153
67938	Myl12b	myosin, light chain 12B, regulatory	0.487919
208768	Sde2	SDE2 telomere maintenance homolog (S. pombe)	0.487646
12289	Cacna1d	calcium channel, voltage-dependent, L type, alpha 1D subunit	0.487437
70118	Srrd	SRR1 domain containing	0.487084
22210	Ube2b	ubiquitin-conjugating enzyme E2B	0.486845
11740	Slc25a5	solute carrier family 25 (mitochondrial carrier, adenine nucleotide translocator), member 5	0.486801
66684	Tceal8	transcription elongation factor A (SII)-like 8	0.486562
67530	Uqcrb	ubiquinol-cytochrome c reductase binding protein	0.485681
100041965	Oaz1-ps	ornithine decarboxylase antizyme 1, pseudogene	0.485148
76411	Ift43	intraflagellar transport 43	0.484631
66531	Cmc2	COX assembly mitochondrial protein 2	0.484009
14468	Gbp2b	guanylate binding protein 2b	0.483563
24074	Taf7	TATA-box binding protein associated factor 7	0.483444
70025	Acot7	acyl-CoA thioesterase 7	0.482378
319314	A930001C03Rik	RIKEN cDNA A930001C03 gene	0.482352
54427	Dnmt3l	DNA (cytosine-5-)-methyltransferase 3-like	0.482211
329934	Foxo6	forkhead box O6	0.482074
54722	Dfna5	deafness, autosomal dominant 5 (human)	0.481881
234388	Ccdc124	coiled-coil domain containing 124	0.481629
74843	Mss51	MSS51 mitochondrial translational activator	0.481439
67765	5830432E09Rik	RIKEN cDNA 5830432E09 gene	0.480312
276770	Eif5a	eukaryotic translation initiation factor 5A	0.480124
433406	Gm13363	predicted gene 13363	0.479613
18807	Pld3	phospholipase D family, member 3	0.479128
19175	Psmb6	proteasome (prosome, macropain) subunit, beta type 6	0.478638
18976	Pomc	pro-opiomelanocortin-alpha	0.477176
433224	Gm5512	predicted gene 5512	0.476905
211798	Mfsd9	major facilitator superfamily domain containing 9	0.476642
232440	H2afj	H2A histone family, member J	0.476618
625237	Gm6566	predicted gene 6566	0.475245
75659	Wdr54	WD repeat domain 54	0.475243
69077	Psmd11	proteasome (prosome, macropain) 26S subunit, non-ATPase, 11	0.475198
100210	Gpn2	GPN-loop GTPase 2	0.474792
110351	Rap1gap	Rap1 GTPase-activating protein	0.474787
76497	Ppp1r11	protein phosphatase 1, regulatory (inhibitor) subunit 11	0.473873
23789	Coro1b	coronin, actin binding protein 1B	0.47348
68011	Snrpg	small nuclear ribonucleoprotein polypeptide G	0.473238
19826	Rnps1	ribonucleic acid binding protein S1	0.472919
72709	C1qtnf6	C1q and tumor necrosis factor related protein 6	0.472861
70036	Dancr	differentiation antagonizing non-protein coding RNA	0.472821
243382	Ppm1k	protein phosphatase 1K (PP2C domain containing)	0.472569
54381	Cpq	carboxypeptidase Q	0.471016
69094	Tmem160	transmembrane protein 160	0.470687
242202	Pde5a	phosphodiesterase 5A, cGMP-specific	0.47067
68318	Aph1c	aph1 homolog C, gamma secretase subunit	0.46835
21858	Timp2	tissue inhibitor of metalloproteinase 2	0.467903
18441	P2ry1	purinergic receptor P2Y, G-protein coupled 1	0.467503
50493	Txnrd1	thioredoxin reductase 1	0.466736
73205	3110043O21Rik	RIKEN cDNA 3110043O21 gene	0.466376
333088	Kcp	kielin/chordin-like protein	0.46634
328232	Gfod1	glucose-fructose oxidoreductase domain containing 1	0.46614
12070	Ngfrap1	nerve growth factor receptor (TNFRSF16) associated protein 1	0.465884
66824	Pycard	PYD and CARD domain containing	0.464945
15312	Hmgn1	high mobility group nucleosomal binding domain 1	0.46494
74198	Dtx2	deltex 2, E3 ubiquitin ligase	0.464696
628705	Phf11c	PHD finger protein 11C	0.462916
66293	1810032O08Rik	RIKEN cDNA 1810032O08 gene	0.462826
71901	Fam219a	family with sequence similarity 219, member A	0.462633
24075	Taf10	TATA-box binding protein associated factor 10	0.462253
71978	Ppp2r2a	protein phosphatase 2, regulatory subunit B, alpha	0.461625
216558	Ugp2	UDP-glucose pyrophosphorylase 2	0.461449
382018	Unc13a	unc-13 homolog A (C. elegans)	0.460767
21652	Phf1	PHD finger protein 1	0.460453
19173	Psmb5	proteasome (prosome, macropain) subunit, beta type 5	0.460428
269397	Ss18l1	synovial sarcoma translocation gene on chromosome 18-like 1	0.459267
68512	Tomm5	translocase of outer mitochondrial membrane 5 homolog (yeast)	0.457206
72747	Ttc39c	tetratricopeptide repeat domain 39C	0.456841
18639	Pfkfb1	6-phosphofructo-2-kinase/fructose-2,6-biphosphatase 1	0.456416
16157	Il11ra1	interleukin 11 receptor, alpha chain 1	0.455655
12507	Cd5	CD5 antigen	0.455144
100306952	Snora78	small nucleolar RNA, H/ACA box 7	0.454841
319673	9330159M07Rik	RIKEN cDNA 9330159M07 gene	0.454807
110323	Cox6b1	cytochrome c oxidase, subunit VIb polypeptide 1	0.454783
195040	Tmem199	transmembrane protein 199	0.454604
277692	Rps19-ps3	ribosomal protein S19, pseudogene 3	0.454394
229488	Fam160a1	family with sequence similarity 160, member A1	0.452893
22154	Tubb5	tubulin, beta 5 class I	0.452745
74356	4931428F04Rik	RIKEN cDNA 4931428F04 gene	0.452368
211286	Cln5	ceroid-lipofuscinosis, neuronal 5	0.451728
67671	Rpl38	ribosomal protein L38	0.451061
18476	Pafah1b3	platelet-activating factor acetylhydrolase, isoform 1b, subunit 3	0.449802
59092	Pcbp4	poly(rC) binding protein 4	0.448701
100503890	Pet100	PET100 homolog	0.448523
23991	Cib1	calcium and integrin binding 1 (calmyrin)	0.448417
668173	Pex10	peroxisomal biogenesis factor 10	0.447988
56309	Mycbp	MYC binding protein	0.447267
68209	Rnaseh2c	ribonuclease H2, subunit C	0.446697
13808	Eno3	enolase 3, beta muscle	0.446408
665563	Mthfd2l	methylenetetrahydrofolate dehydrogenase (NADP+ dependent) 2-like	0.446357
52348	Vps37a	vacuolar protein sorting 37A	0.446073
69010	Anapc13	anaphase promoting complex subunit 13	0.444131
58194	Sh3kbp1	SH3-domain kinase binding protein 1	0.44364
74762	Mdga1	MAM domain containing glycosylphosphatidylinositol anchor 1	0.443483
18642	Pfkm	phosphofructokinase, muscle	0.443353
20725	Serpinb8	serine (or cysteine) peptidase inhibitor, clade B, member 8	0.443237
78246	Phf23	PHD finger protein 23	0.442813
50917	Galns	galactosamine (N-acetyl)-6-sulfate sulfatase	0.442188
69076	Triap1	TP53 regulated inhibitor of apoptosis 1	0.4418
11636	Ak1	adenylate kinase 1	0.441472
11624	Ahrr	aryl-hydrocarbon receptor repressor	0.440762
100233175	AK010878	cDNA sequence AK010878	0.440628
74287	Kcmf1	potassium channel modulatory factor 1	0.440531
57370	B4galt3	UDP-Gal:betaGlcNAc beta 1,4-galactosyltransferase, polypeptide 3	0.439523
13361	Dhfr	dihydrofolate reductase	0.438504
26445	Psmb2	proteasome (prosome, macropain) subunit, beta type 2	0.438202
613262	BC029722	cDNA sequence BC029722	0.437816
21647	Tcte3	t-complex-associated testis expressed 3	0.437545
18245	Oaz1	ornithine decarboxylase antizyme 1	0.437288
76229	Vmn2r29	vomeronasal 2, receptor 29	0.43715
108900	Fam72a	family with sequence similarity 72, member A	0.437066
76355	Tgds	TDP-glucose 4,6-dehydratase	0.436874
69634	Clybl	citrate lyase beta like	0.436501
170756	Slc8b1	solute carrier family 8 (sodium/lithium/calcium exchanger), member B1	0.436367
381232	Mirt1	myocardial infarction associated transcript 1	0.435909
107022	Gramd3	GRAM domain containing 3	0.435859
100169878	Gm10941	predicted gene 10941	0.435591
66416	Ndufa7	NADH dehydrogenase (ubiquinone) 1 alpha subcomplex, 7 (B14.5a)	0.435304
21371	Tbca	tubulin cofactor A	0.434927
108014	Srsf9	serine/arginine-rich splicing factor 9	0.4349
66536	Nipsnap3b	nipsnap homolog 3B	0.434612
17349	Mlf1	myeloid leukemia factor 1	0.433532
74487	5430405H02Rik	RIKEN cDNA 5430405H02 gene	0.433422
11461	Actb	actin, beta	0.433362
71877	Efhc1	EF-hand domain (C-terminal) containing 1	0.432774
282619	Sbsn	suprabasin	0.430545
85029	Rpph1	ribonuclease P RNA component H1	0.4293
192970	Dhrs11	dehydrogenase/reductase (SDR family) member 11	0.429116
228836	Dlgap4	discs, large homolog-associated protein 4 (Drosophila)	0.429075
54393	Gabbr1	gamma-aminobutyric acid (GABA) B receptor, 1	0.428679
66379	Cox14	cytochrome c oxidase assembly protein 14	0.428615
17954	Nap1l2	nucleosome assembly protein 1-like 2	0.42811
80297	Sptbn4	spectrin beta, non-erythrocytic 4	0.42811
14180	Fgf9	fibroblast growth factor 9	0.426869
26901	Deb1	differentially expressed in B16F10 1	0.425857
223881	Rnd1	Rho family GTPase 1	0.425495
64292	Ptges	prostaglandin E synthase	0.425373
66680	Oser1	oxidative stress responsive serine rich 1	0.425205
67026	Thap4	THAP domain containing 4	0.425201
57296	Psmd8	proteasome (prosome, macropain) 26S subunit, non-ATPase, 8	0.425076
23988	Pin1	protein (peptidyl-prolyl cis/trans isomerase) NIMA-interacting 1	0.424671
15284	Hlx	H2.0-like homeobox	0.424487
22682	Zfand5	zinc finger, AN1-type domain 5	0.424092
233899	Ccdc189	coiled-coil domain containing 189	0.423937
231430	Cox18	cytochrome c oxidase assembly protein 18	0.423543
66308	Mplkip	M-phase specific PLK1 intereacting protein	0.422486
20335	Sec61g	SEC61, gamma subunit	0.422263
107515	Lgr4	leucine-rich repeat-containing G protein-coupled receptor 4	0.421742
68618	1110012L19Rik	RIKEN cDNA 1110012L19 gene	0.421661
66990	Tmem134	transmembrane protein 134	0.421578
26922	Mecr	mitochondrial trans-2-enoyl-CoA reductase	0.420719
94065	Mrpl34	mitochondrial ribosomal protein L34	0.42021
17155	Man1a	mannosidase 1, alpha	0.419999
70021	Nt5dc2	5'-nucleotidase domain containing 2	0.419304
21953	Tnni2	troponin I, skeletal, fast 2	0.41909
232811	Suv420h2	suppressor of variegation 4-20 homolog 2 (Drosophila)	0.41866
14809	Grik5	glutamate receptor, ionotropic, kainate 5 (gamma 2)	0.417676
26426	Nubp2	nucleotide binding protein 2	0.416602
212090	Tmem60	transmembrane protein 60	0.416394
108098	Med21	mediator complex subunit 21	0.415759
69577	Fastkd3	FAST kinase domains 3	0.414726
75593	Malsu1	mitochondrial assembly of ribosomal large subunit 1	0.414671
117197	Bloc1s4	biogenesis of lysosomal organelles complex-1, subunit 4, cappuccino	0.414548
218820	Zfp503	zinc finger protein 503	0.414177
66916	Ndufb7	NADH dehydrogenase (ubiquinone) 1 beta subcomplex, 7	0.413651
26442	Psma5	proteasome (prosome, macropain) subunit, alpha type 5	0.413485
23792	Adam23	a disintegrin and metallopeptidase domain 23	0.413302
329152	Hecw2	HECT, C2 and WW domain containing E3 ubiquitin protein ligase 2	0.413231
65099	Irak1bp1	interleukin-1 receptor-associated kinase 1 binding protein 1	0.412947
66167	Tma7	translational machinery associated 7	0.412229
217887	BC022687	cDNA sequence BC022687	0.412139
434402	Gm5617	predicted gene 5617	0.411955
237256	Zc3h12d	zinc finger CCCH type containing 12D	0.411204
108927	Lhfp	lipoma HMGIC fusion partner	0.411198
14674	Gna13	guanine nucleotide binding protein, alpha 13	0.410547
69066	1810010H24Rik	RIKEN cDNA 1810010H24 gene	0.41044
14456	Gas6	growth arrest specific 6	0.409927
51938	Ccdc39	coiled-coil domain containing 39	0.409927
56040	Rplp1	ribosomal protein, large, P1	0.409713
55950	Bri3	brain protein I3	0.409659
100039707	Mthfsl	5, 10-methenyltetrahydrofolate synthetase-like	0.40965
72041	Alkbh4	alkB homolog 4, lysine demethylase	0.409316
408059	BC049352	cDNA sequence BC049352	0.409214
26888	Clec4a2	C-type lectin domain family 4, member a2	0.408974
233877	Kctd13	potassium channel tetramerisation domain containing 13	0.408863
75007	Fam63a	family with sequence similarity 63, member A	0.407746
52469	Coa3	cytochrome C oxidase assembly factor 3	0.405529
67219	Med18	mediator complex subunit 18	0.405469
79565	Mettl27	methyltransferase like 27	0.405399
75406	Ndufs7	NADH dehydrogenase (ubiquinone) Fe-S protein 7	0.405192
70380	Mospd1	motile sperm domain containing 1	0.404725
19159	Cyth3	cytohesin 3	0.404344
71602	Myo1e	myosin IE	0.404321
21351	Taldo1	transaldolase 1	0.404309
328977	Zfp532	zinc finger protein 532	0.404048
12850	Coq7	demethyl-Q 7	0.402257
258697	Olfr1444	olfactory receptor 1444	0.401843
58239	Dexi	dexamethasone-induced transcript	0.40095
232855	Zfp772	zinc finger protein 772	0.400908
735274	Mir684-1	microRNA 684-1	0.40068
14866	Gstm5	glutathione S-transferase, mu 5	0.400117
101543	Wtip	WT1-interacting protein	0.399991
75430	Anapc15	anaphase prompoting complex C subunit 15	0.398447
66627	Ogfod2	2-oxoglutarate and iron-dependent oxygenase domain containing 2	0.398172
52700	Txndc17	thioredoxin domain containing 17	0.397465
13244	Degs1	delta(4)-desaturase, sphingolipid 1	0.396848
72425	Katnbl1	katanin p80 subunit B like 1	0.396837
20054	Rps15	ribosomal protein S15	0.395582
66090	Ypel3	yippee-like 3 (Drosophila)	0.395528
59010	Sqrdl	sulfide quinone reductase-like (yeast)	0.395408
20238	Atxn1	ataxin 1	0.395107
66258	Mrps17	mitochondrial ribosomal protein S17	0.394903
231642	Alkbh2	alkB homolog 2, alpha-ketoglutarate-dependent dioxygenase	0.394804
20907	Stx1a	syntaxin 1A (brain)	0.394793
74732	Stx11	syntaxin 11	0.394341
78605	6430706D22Rik	RIKEN cDNA 6430706D22 gene	0.394184
22051	Trip6	thyroid hormone receptor interactor 6	0.393746
66335	Atp6v1c1	ATPase, H+ transporting, lysosomal V1 subunit C1	0.392652
245469	Pdzd4	PDZ domain containing 4	0.391533
67177	Cdt1	chromatin licensing and DNA replication factor 1	0.391431
56378	Arpc3	actin related protein 2/3 complex, subunit 3	0.391394
230162	Zfp189	zinc finger protein 189	0.390987
236930	Ercc6l	excision repair cross-complementing rodent repair deficiency complementation group 6 like	0.390785
53945	Slc40a1	solute carrier family 40 (iron-regulated transporter), member 1	0.390641
12462	Cct3	chaperonin containing Tcp1, subunit 3 (gamma)	0.390131
380608	Tagap1	T cell activation GTPase activating protein 1	0.389211
17259	Mef2b	myocyte enhancer factor 2B	0.387261
101497	Plekhg2	pleckstrin homology domain containing, family G (with RhoGef domain) member 2	0.386422
75291	Zbtb3	zinc finger and BTB domain containing 3	0.386401
20024	Sub1	SUB1 homolog (S. cerevisiae)	0.386377
407785	Ndufs6	NADH dehydrogenase (ubiquinone) Fe-S protein 6	0.386361
64660	Mrps24	mitochondrial ribosomal protein S24	0.386282
14433	Gapdh	glyceraldehyde-3-phosphate dehydrogenase	0.386174
11747	Anxa5	annexin A5	0.385739
67186	Rplp2	ribosomal protein, large P2	0.38518
17025	Alad	aminolevulinate, delta-, dehydratase	0.384829
225655	Slmo1	slowmo homolog 1 (Drosophila)	0.384803
18938	Ppp1r14b	protein phosphatase 1, regulatory (inhibitor) subunit 14B	0.38457
100041585	Amd2	S-adenosylmethionine decarboxylase 2	0.384304
69798	1810044D09Rik	RIKEN cDNA 1810044D09 gene	0.384247
230806	Aim1l	absent in melanoma 1-like	0.383702
100504661	Gm20337	predicted gene, 20337	0.383702
66124	Josd2	Josephin domain containing 2	0.383519
17992	Ndufa4	NADH dehydrogenase (ubiquinone) 1 alpha subcomplex, 4	0.383263
11974	Atp6v0e	ATPase, H+ transporting, lysosomal V0 subunit E	0.38185
238330	Irf2bpl	interferon regulatory factor 2 binding protein-like	0.381768
22209	Ube2a	ubiquitin-conjugating enzyme E2A	0.381169
103733	Tubg1	tubulin, gamma 1	0.380889
109754	Cyb5r3	cytochrome b5 reductase 3	0.380684
105734	Tigd5	tigger transposable element derived 5	0.380375
12867	Cox7c	cytochrome c oxidase subunit VIIc	0.379168
17532	Mras	muscle and microspikes RAS	0.378662
230099	Car9	carbonic anhydrase 9	0.378304
68229	AI846148	expressed sequence AI846148	0.378056
67035	Dnajb4	DnaJ heat shock protein family (Hsp40) member B4	0.377904
68394	Ccdc163	coiled-coil domain containing 163	0.377756
230075	Ndufb6	NADH dehydrogenase (ubiquinone) 1 beta subcomplex, 6	0.377348
67123	Ubap1	ubiquitin-associated protein 1	0.377258
12368	Casp6	caspase 6	0.376868
72844	Kctd17	potassium channel tetramerisation domain containing 17	0.376783
668215	1500017E21Rik	RIKEN cDNA 1500017E21 gene	0.376697
107817	Jmjd6	jumonji domain containing 6	0.376631
171171	Ntng2	netrin G2	0.376192
70166	Lipn	lipase, family member N	0.375732
12096	Bglap	bone gamma carboxyglutamate protein	0.374501
64406	Sp5	trans-acting transcription factor 5	0.374501
68185	Coa4	cytochrome c oxidase assembly factor 4	0.374395
15051	H2-T9	histocompatibility 2, T region locus 9	0.373786
103711	Pnpo	pyridoxine 5'-phosphate oxidase	0.373403
19981	Rpl37a	ribosomal protein L37a	0.373397
74190	Exoc3l4	exocyst complex component 3-like 4	0.372113
67286	Ift22	intraflagellar transport 22	0.370389
73830	Eif3k	eukaryotic translation initiation factor 3, subunit K	0.370218
66197	Cks2	CDC28 protein kinase regulatory subunit 2	0.369895
76263	Gstk1	glutathione S-transferase kappa 1	0.369801
94066	Mrpl36	mitochondrial ribosomal protein L36	0.369221
54720	Rcan1	regulator of calcineurin 1	0.369204
68499	Mrpl53	mitochondrial ribosomal protein L53	0.368592
227731	Slc25a25	solute carrier family 25 (mitochondrial carrier, phosphate carrier), member 25	0.368286
66494	Prelid1	PRELI domain containing 1	0.367867
11486	Ada	adenosine deaminase	0.367585
13167	Dbi	diazepam binding inhibitor	0.367026
70575	Gfod2	glucose-fructose oxidoreductase domain containing 2	0.366299
74568	Mlkl	mixed lineage kinase domain-like	0.365234
69459	Ubl7	ubiquitin-like 7 (bone marrow stromal cell-derived)	0.365103
109901	Cela1	chymotrypsin-like elastase family, member 1	0.365051
16796	Lasp1	LIM and SH3 protein 1	0.364877
20090	Rps29	ribosomal protein S29	0.364769
71086	4933412E12Rik	RIKEN cDNA 4933412E12 gene	0.364346
73710	Tubb2b	tubulin, beta 2B class IIB	0.364174
15400	Hoxa3	homeobox A3	0.363664
245350	AA414768	expressed sequence AA414768	0.363047
67091	Trappc6a	trafficking protein particle complex 6A	0.362672
14148	Fdx1	ferredoxin 1	0.362311
100042757	Gm4013	predicted gene 4013	0.360917
319887	E030030I06Rik	RIKEN cDNA E030030I06 gene	0.360712
67057	Yaf2	YY1 associated factor 2	0.360529
19982	Rpl36a	ribosomal protein L36A	0.360433
497652	Acd	adrenocortical dysplasia	0.359545
26437	Psg17	pregnancy specific glycoprotein 17	0.359539
217151	Arl5c	ADP-ribosylation factor-like 5C	0.358771
69551	2310022B05Rik	RIKEN cDNA 2310022B05 gene	0.358719
114255	Dok4	docking protein 4	0.358608
17472	Gbp4	guanylate binding protein 4	0.357929
319722	E330033B04Rik	RIKEN cDNA E330033B04 gene	0.357528
654309	Nrp	neural regeneration protein	0.356404
72091	Snhg7	small nucleolar RNA host gene 7	0.356325
235184	Msantd2	Myb/SANT-like DNA-binding domain containing 2	0.356164
23833	Cd52	CD52 antigen	0.355516
214580	Pstk	phosphoseryl-tRNA kinase	0.355499
20583	Snai2	snail family zinc finger 2	0.355059
15500	Hsf2	heat shock factor 2	0.354617
100503380	Snhg4	small nucleolar RNA host gene 4	0.354262
226352	Epb41l5	erythrocyte membrane protein band 4.1 like 5	0.354191
20463	Cox7a2l	cytochrome c oxidase subunit VIIa polypeptide 2-like	0.353839
27419	Naglu	alpha-N-acetylglucosaminidase (Sanfilippo disease IIIB)	0.353093
16581	Kifc2	kinesin family member C2	0.353003
69895	Snhg8	small nucleolar RNA host gene 8	0.352251
101502	Hsd3b7	hydroxy-delta-5-steroid dehydrogenase, 3 beta- and steroid delta-isomerase 7	0.352217
59049	Slc22a17	solute carrier family 22 (organic cation transporter), member 17	0.352148
69918	2610020C07Rik	RIKEN cDNA 2610020C07 gene	0.351933
57785	Rangrf	RAN guanine nucleotide release factor	0.351738
114642	Brdt	bromodomain, testis-specific	0.351637
20621	Snn	stannin	0.351466
20972	Syngr1	synaptogyrin 1	0.350891
14121	Fbp1	fructose bisphosphatase 1	0.350579
14857	Gsta1	glutathione S-transferase, alpha 1 (Ya)	0.350579
17225	Mcpt2	mast cell protease 2	0.350579
18549	Pcsk2	proprotein convertase subtilisin/kexin type 2	0.350579
18588	Pde6g	phosphodiesterase 6G, cGMP-specific, rod, gamma	0.350579
20708	Serpinb6b	serine (or cysteine) peptidase inhibitor, clade B, member 6b	0.350579
21407	Tcf15	transcription factor 15	0.350579
56543	Kcnd3	potassium voltage-gated channel, Shal-related family, member 3	0.350579
72225	1700003M07Rik	RIKEN cDNA 1700003M07 gene	0.350579
74377	Hsf2bp	heat shock transcription factor 2 binding protein	0.350579
75504	1700013F07Rik	RIKEN cDNA 1700013F07 gene	0.350579
75886	Gstt4	glutathione S-transferase, theta 4	0.350579
76686	Clip3	CAP-GLY domain containing linker protein 3	0.350579
216225	Slc5a8	solute carrier family 5 (iodide transporter), member 8	0.350579
231214	Cc2d2a	coiled-coil and C2 domain containing 2A	0.350579
240753	Plekha6	pleckstrin homology domain containing, family A member 6	0.350579
317758	Gimap9	GTPase, IMAP family member 9	0.350579
319713	Ablim3	actin binding LIM protein family, member 3	0.350579
442835	Defb22	defensin beta 22	0.350579
100038410	Gm10536	predicted gene 10536	0.350579
100043381	Gm14308	predicted gene 14308	0.350579
100043462	Nutf2-ps1	nuclear transport factor 2, pseudogene 1	0.350309
227738	Lrsam1	leucine rich repeat and sterile alpha motif containing 1	0.350243
228715	Gm561	predicted gene 561	0.350045
70456	Mpc2	mitochondrial pyruvate carrier 2	0.350018
71837	1700003E16Rik	RIKEN cDNA 1700003E16 gene	0.348824
69215	Sat2	spermidine/spermine N1-acetyl transferase 2	0.348507
22346	Vhl	von Hippel-Lindau tumor suppressor	0.348434
227120	Plcl1	phospholipase C-like 1	0.348299
73728	Psd	pleckstrin and Sec7 domain containing	0.347831
100040339	Gm2721	predicted gene 2721	0.347808
77036	1700109H08Rik	RIKEN cDNA 1700109H08 gene	0.347712
213208	Il20rb	interleukin 20 receptor beta	0.347484
14865	Gstm4	glutathione S-transferase, mu 4	0.347171
18102	Nme1	NME/NM23 nucleoside diphosphate kinase 1	0.347112
403202	A430093F15Rik	RIKEN cDNA A430093F15 gene	0.347096
19328	Rab12	RAB12, member RAS oncogene family	0.346816
103534	Mgat4b	mannoside acetylglucosaminyltransferase 4, isoenzyme B	0.346579
30960	Vapa	vesicle-associated membrane protein, associated protein A	0.345225
66136	Znrd1	zinc ribbon domain containing, 1	0.34485
226122	Ubtd1	ubiquitin domain containing 1	0.344775
16578	Kif9	kinesin family member 9	0.344703
67045	Riok2	RIO kinase 2 (yeast)	0.34445
69546	Mapk1ip1	mitogen-activated protein kinase 1 interacting protein 1	0.344432
20750	Spp1	secreted phosphoprotein 1	0.343781
20022	Polr2j	polymerase (RNA) II (DNA directed) polypeptide J	0.343532
26417	Mapk3	mitogen-activated protein kinase 3	0.343436
70005	Znf41-ps	ZNF41, pseudogene	0.343427
244416	Ppp1r3b	protein phosphatase 1, regulatory (inhibitor) subunit 3B	0.343424
66205	Cd302	CD302 antigen	0.342938
225028	Map4k3	mitogen-activated protein kinase kinase kinase kinase 3	0.342846
109778	Blvra	biliverdin reductase A	0.342625
72170	Chchd4	coiled-coil-helix-coiled-coil-helix domain containing 4	0.342404
19301	Pxmp2	peroxisomal membrane protein 2	0.342341
67513	Faap20	Fanconi anemia core complex associated protein 20	0.341146
66998	Psmd5	proteasome (prosome, macropain) 26S subunit, non-ATPase, 5	0.341004
110532	Adarb1	adenosine deaminase, RNA-specific, B1	0.340723
56390	Sssca1	Sjogren's syndrome/scleroderma autoantigen 1 homolog (human)	0.340532
13638	Efna3	ephrin A3	0.340341
67216	Mboat2	membrane bound O-acyltransferase domain containing 2	0.340341
107686	Snrpd2	small nuclear ribonucleoprotein D2	0.340163
56356	Gltp	glycolipid transfer protein	0.33939
68644	Abhd14a	abhydrolase domain containing 14A	0.339343
66052	Sdhc	succinate dehydrogenase complex, subunit C, integral membrane protein	0.339048
71670	Acy3	aspartoacylase (aminoacylase) 3	0.338894
319924	Apba1	amyloid beta (A4) precursor protein binding, family A, member 1	0.338431
21672	Prdx2	peroxiredoxin 2	0.338356
26397	Map2k3	mitogen-activated protein kinase kinase 3	0.338338
20901	Strap	serine/threonine kinase receptor associated protein	0.338177
67892	Coa6	cytochrome c oxidase assembly factor 6	0.338162
68241	Fam195a	family with sequence similarity 195, member A	0.338029
11482	Acvrl1	activin A receptor, type II-like 1	0.33748
109785	Pgm3	phosphoglucomutase 3	0.337411
104457	0610010K14Rik	RIKEN cDNA 0610010K14 gene	0.33738
20981	Syt3	synaptotagmin III	0.336698
13836	Epha2	Eph receptor A2	0.336617
67283	Slc25a19	solute carrier family 25 (mitochondrial thiamine pyrophosphate carrier), member 19	0.335945
66181	Nop10	NOP10 ribonucleoprotein	0.335535
13603	Opn3	opsin 3	0.335028
68140	Tigd2	tigger transposable element derived 2	0.33501
240185	9430020K01Rik	RIKEN cDNA 9430020K01 gene	0.334748
107971	Frs3	fibroblast growth factor receptor substrate 3	0.33474
56282	Mrpl12	mitochondrial ribosomal protein L12	0.334329
231991	Creb5	cAMP responsive element binding protein 5	0.334187
19942	Rpl27	ribosomal protein L27	0.333357
66061	Tctex1d2	Tctex1 domain containing 2	0.333259
56409	Nudt3	nudix (nucleotide diphosphate linked moiety X)-type motif 3	0.33313
60527	Fads3	fatty acid desaturase 3	0.333092
22377	Wbp1	WW domain binding protein 1	0.332581
74440	Cmip	c-Maf inducing protein	0.332101
245026	Col6a6	collagen, type VI, alpha 6	0.33161
66176	Nat9	N-acetyltransferase 9 (GCN5-related, putative)	0.331553
67966	Zcchc10	zinc finger, CCHC domain containing 10	0.331168
226016	Abhd17b	abhydrolase domain containing 17B	0.330307
14528	Gch1	GTP cyclohydrolase 1	0.330164
66510	Rnf181	ring finger protein 181	0.33014
66997	Psmd12	proteasome (prosome, macropain) 26S subunit, non-ATPase, 12	0.330117
77974	Rdh12	retinol dehydrogenase 12	0.329947
215707	Ccdc92	coiled-coil domain containing 92	0.329697
69126	1810022K09Rik	RIKEN cDNA 1810022K09 gene	0.329657
54138	Atxn10	ataxin 10	0.329553
12177	Bnip3l	BCL2/adenovirus E1B interacting protein 3-like	0.329245
59030	Mkks	McKusick-Kaufman syndrome	0.329114
667728	Hist1h2al	histone cluster 1, H2al	0.328893
68423	Ankrd13d	ankyrin repeat domain 13 family, member D	0.328367
217038	Mrm1	mitochondrial rRNA methyltransferase 1	0.328367
76863	Dcun1d5	DCN1, defective in cullin neddylation 1, domain containing 5 (S. cerevisiae)	0.328164
103889	Hoxb2	homeobox B2	0.32792
237940	Aoc2	amine oxidase, copper containing 2 (retina-specific)	0.3275
27370	Rps26	ribosomal protein S26	0.327223
13353	Dgcr6	DiGeorge syndrome critical region gene 6	0.325509
72475	Ssbp3	single-stranded DNA binding protein 3	0.325142
67184	Ndufa13	NADH dehydrogenase (ubiquinone) 1 alpha subcomplex, 13	0.325045
29861	Dpf1	D4, zinc and double PHD fingers family 1	0.324456
16613	Klk1b11	kallikrein 1-related peptidase b11	0.324449
76501	Commd9	COMM domain containing 9	0.324434
381801	Tatdn2	TatD DNase domain containing 2	0.32417
17254	Slc3a2	solute carrier family 3 (activators of dibasic and neutral amino acid transport), member 2	0.323956
21854	Timm17a	translocase of inner mitochondrial membrane 17a	0.323749
216974	Proca1	protein interacting with cyclin A1	0.322174
72323	Asb6	ankyrin repeat and SOCS box-containing 6	0.321716
67245	Peli1	pellino 1	0.321573
233987	Zfp958	zinc finger protein 958	0.320962
20528	Slc2a4	solute carrier family 2 (facilitated glucose transporter), member 4	0.320654
99730	Taf13	TATA-box binding protein associated factor 13	0.320213
12394	Runx1	runt related transcription factor 1	0.320102
15519	Hsp90aa1	heat shock protein 90, alpha (cytosolic), class A member 1	0.31992
17868	Mybpc3	myosin binding protein C, cardiac	0.319292
100502742	1700007L15Rik	RIKEN cDNA 1700007L15 gene	0.319236
67815	Sec14l2	SEC14-like lipid binding 2	0.319194
67264	Ndufb8	NADH dehydrogenase (ubiquinone) 1 beta subcomplex 8	0.319035
67971	Tppp3	tubulin polymerization-promoting protein family member 3	0.318324
70031	Cmtm8	CKLF-like MARVEL transmembrane domain containing 8	0.318308
17937	Nab2	Ngfi-A binding protein 2	0.318001
69876	Thap3	THAP domain containing, apoptosis associated protein 3	0.317803
66445	Cyc1	cytochrome c-1	0.317578
16418	Eif6	eukaryotic translation initiation factor 6	0.315855
54152	Dnal4	dynein, axonemal, light chain 4	0.31581
72947	Phykpl	5-phosphohydroxy-L-lysine phospholyase	0.314547
72123	Ccdc71l	coiled-coil domain containing 71 like	0.314403
26451	Rpl27a	ribosomal protein L27A	0.314312
71772	Plbd2	phospholipase B domain containing 2	0.314023
69029	Smdt1	single-pass membrane protein with aspartate rich tail 1	0.313848
117109	Pop5	processing of precursor 5, ribonuclease P/MRP family (S. cerevisiae)	0.313841
75219	Dusp18	dual specificity phosphatase 18	0.313691
66556	Drap1	Dr1 associated protein 1 (negative cofactor 2 alpha)	0.313123
100532730	C230037L18Rik	RIKEN cDNA C230037L18 gene	0.313086
56299	Fkbpl	FK506 binding protein-like	0.313084
246703	Apoa1bp	apolipoprotein A-I binding protein	0.312139
75623	Tex30	testis expressed 30	0.311992
70040	2610037D02Rik	RIKEN cDNA 2610037D02 gene	0.311967
59093	Pcbp3	poly(rC) binding protein 3	0.311942
503610	Zdhhc18	zinc finger, DHHC domain containing 18	0.311167
239743	Klhl6	kelch-like 6	0.310203
80752	Fam20c	family with sequence similarity 20, member C	0.31001
19055	Ppp3ca	protein phosphatase 3, catalytic subunit, alpha isoform	0.309619
73834	Atp6v1d	ATPase, H+ transporting, lysosomal V1 subunit D	0.309528
18674	Slc25a3	solute carrier family 25 (mitochondrial carrier, phosphate carrier), member 3	0.308623
53375	Mtx2	metaxin 2	0.308513
67675	Cuta	cutA divalent cation tolerance homolog	0.308353
387609	Zhx2	zinc fingers and homeoboxes 2	0.308353
13185	Dscr3	Down syndrome critical region gene 3	0.30818
56187	Rabggta	Rab geranylgeranyl transferase, a subunit	0.308133
241950	Bbs12	Bardet-Biedl syndrome 12 (human)	0.308006
227325	Dner	delta/notch-like EGF repeat containing	0.307707
15505	Hsph1	heat shock 105kDa/110kDa protein 1	0.307119
104383	Rcor2	REST corepressor 2	0.306942
12631	Cfl1	cofilin 1, non-muscle	0.306308
26443	Psma6	proteasome (prosome, macropain) subunit, alpha type 6	0.305931
16210	Impact	impact, RWD domain protein	0.305111
70335	Reep6	receptor accessory protein 6	0.304992
269955	Rccd1	RCC1 domain containing 1	0.304897
78353	2500002B13Rik	RIKEN cDNA 2500002B13 gene	0.30485
327900	Ubtd2	ubiquitin domain containing 2	0.30459
68184	Denr	density-regulated protein	0.304305
58235	Nectin1	nectin cell adhesion molecule 1	0.304273
75616	Smim15	small integral membrane protein 15	0.304042
624582	Morf4l1-ps1	mortality factor 4 like 1, pseudogene 1	0.304037
58801	Pmaip1	phorbol-12-myristate-13-acetate-induced protein 1	0.303773
69583	Tnfsf13	tumor necrosis factor (ligand) superfamily, member 13	0.303067
67388	1110008F13Rik	RIKEN cDNA 1110008F13 gene	0.301736
107373	Fam111a	family with sequence similarity 111, member A	0.301629
70310	Plscr3	phospholipid scramblase 3	0.299528
69790	Med30	mediator complex subunit 30	0.298125
269870	Zfp446	zinc finger protein 446	0.298076
66694	Uqcrfs1	ubiquinol-cytochrome c reductase, Rieske iron-sulfur polypeptide 1	0.297384
229688	Chil6	chitinase-like 6	0.296946
94040	Clmn	calmin	0.296878
70572	Ipo5	importin 5	0.296492
81845	Gpank1	G patch domain and ankyrin repeats 1	0.295874
67199	Pfdn1	prefoldin 1	0.295817
70615	Ankrd24	ankyrin repeat domain 24	0.295142
14999	H2-DMb1	histocompatibility 2, class II, locus Mb1	0.294784
69161	Manbal	mannosidase, beta A, lysosomal-like	0.294714
19243	Ptp4a1	protein tyrosine phosphatase 4a1	0.294502
68554	Cebpzos	CCAAT/enhancer binding protein (C/EBP), zeta, opposite strand	0.293869
69170	1810026B05Rik	RIKEN cDNA 1810026B05 gene	0.293642
20200	S100a6	S100 calcium binding protein A6 (calcyclin)	0.293301
246782	Atpaf2	ATP synthase mitochondrial F1 complex assembly factor 2	0.292331
15168	Hcn3	hyperpolarization-activated, cyclic nucleotide-gated K+ 3	0.292123
66457	2810002D19Rik	RIKEN cDNA 2810002D19 gene	0.292014
230393	Focad	focadhesin	0.291897
68763	1110038B12Rik	RIKEN cDNA 1110038B12 gene	0.291753
77032	Tstd3	thiosulfate sulfurtransferase (rhodanese)-like domain containing 3	0.291737
71063	Zfp597	zinc finger protein 597	0.290983
68870	Ak8	adenylate kinase 8	0.290937
56792	Stap1	signal transducing adaptor family member 1	0.290777
[truncated: 22,533 more rows]

## Sheet: RAW PRUNE1-WNT1_vs_Untr
GeneSymbol	GeneName	Description	GFOLD(0.01)
12985	Csf3	colony stimulating factor 3 (granulocyte)	14.2279
330122	Cxcl3	chemokine (C-X-C motif) ligand 3	13.0849
14726	Pdpn	podoplanin	10.9315
21825	Thbs1	thrombospondin 1	10.8938
16878	Lif	leukemia inhibitory factor	10.2734
22271	Upp1	uridine phosphorylase 1	10.2033
17395	Mmp9	matrix metallopeptidase 9	10.0479
19225	Ptgs2	prostaglandin-endoperoxide synthase 2	9.96476
20863	Stfa3	stefin A3	9.81996
77125	Il33	interleukin 33	9.51953
16176	Il1b	interleukin 1 beta	9.4977
18126	Nos2	nitric oxide synthase 2, inducible	9.33044
20299	Ccl22	chemokine (C-C motif) ligand 22	9.25194
20201	S100a8	S100 calcium binding protein A8 (calgranulin A)	9.0907
76974	Urah	urate (5-hydroxyiso-) hydrolase	9.05716
433016	Gm5483	predicted gene 5483	9.00987
16193	Il6	interleukin 6	8.99164
20296	Ccl2	chemokine (C-C motif) ligand 2	8.77725
17118	Marcks	myristoylated alanine rich protein kinase C substrate	8.423
20310	Cxcl2	chemokine (C-X-C motif) ligand 2	8.40045
16819	Lcn2	lipocalin 2	8.13177
18788	Serpinb2	serine (or cysteine) peptidase inhibitor, clade B, member 2	8.06699
20758	Sprr2d	small proline-rich protein 2D	8.02338
94179	Krt23	keratin 23	7.96891
20306	Ccl7	chemokine (C-C motif) ligand 7	7.87759
74309	Osbp2	oxysterol binding protein 2	7.65953
18787	Serpine1	serine (or cysteine) peptidase inhibitor, clade E, member 1	7.57019
58217	Trem1	triggering receptor expressed on myeloid cells 1	7.37008
68519	Eml1	echinoderm microtubule associated protein like 1	7.28902
94180	Acsbg1	acyl-CoA synthetase bubblegum family member 1	7.21781
15903	Id3	inhibitor of DNA binding 3	7.11681
20760	Sprr2f	small proline-rich protein 2F	7.04096
100653389	Mir155hg	Mir155 host gene (non-protein coding)	6.95709
16175	Il1a	interleukin 1 alpha	6.87609
20964	Syn1	synapsin I	6.82796
14313	Fst	follistatin	6.78328
20761	Sprr2g	small proline-rich protein 2G	6.75939
12768	Ccr1	chemokine (C-C motif) receptor 1	6.70004
20349	Sema3e	sema domain, immunoglobulin domain (Ig), short basic domain, secreted, (semaphorin) 3E	6.6747
76220	6530402F18Rik	RIKEN cDNA 6530402F18 gene	6.67042
57349	Ppbp	pro-platelet basic protein	6.58021
20312	Cx3cl1	chemokine (C-X3-C motif) ligand 1	6.56192
16156	Il11	interleukin 11	6.42699
21664	Phlda1	pleckstrin homology like domain, family A, member 1	6.39303
240672	Dusp5	dual specificity phosphatase 5	6.15696
21824	Thbd	thrombomodulin	6.11934
78892	Crispld2	cysteine-rich secretory protein LCCL domain containing 2	6.08676
21942	Tnfrsf9	tumor necrosis factor receptor superfamily, member 9	5.95236
18263	Odc1	ornithine decarboxylase, structural 1	5.87763
20759	Sprr2e	small proline-rich protein 2E	5.82832
19217	Ptger2	prostaglandin E receptor 2 (subtype EP2)	5.82744
17064	Cd93	CD93 antigen	5.80244
654432	Gm7334	predicted gene 7334	5.75376
13400	Dmpk	dystrophia myotonica-protein kinase	5.72938
56744	Pf4	platelet factor 4	5.66273
16153	Il10	interleukin 10	5.65371
69288	Rhobtb1	Rho-related BTB domain containing 1	5.64939
225884	BC021614	cDNA sequence BC021614	5.62317
218630	Ccno	cyclin O	5.61874
14283	Fosl1	fos-like antigen 1	5.55362
171171	Ntng2	netrin G2	5.5239
16323	Inhba	inhibin beta-A	5.48927
15370	Nr4a1	nuclear receptor subfamily 4, group A, member 1	5.47854
20762	Sprr2h	small proline-rich protein 2H	5.46488
12702	Socs3	suppressor of cytokine signaling 3	5.4171
56405	Dusp14	dual specificity phosphatase 14	5.41124
22341	Vegfc	vascular endothelial growth factor C	5.32017
408196	Gm5416	predicted gene 5416	5.32008
16456	F11r	F11 receptor	5.20105
12444	Ccnd2	cyclin D2	5.19853
12927	Bcar1	breast cancer anti-estrogen resistance 1	5.0842
15901	Id1	inhibitor of DNA binding 1	5.06226
57425	U90926	cDNA sequence U90926	5.05835
215257	Il1f9	interleukin 1 family, member 9	5.02358
259300	Ehd2	EH-domain containing 2	5.00745
17394	Mmp8	matrix metallopeptidase 8	4.97789
83397	Akap12	A kinase (PRKA) anchor protein (gravin) 12	4.9341
12273	C5ar1	complement component 5a receptor 1	4.9052
101533	Klk9	kallikrein related-peptidase 9	4.89996
13401	Dmwd	dystrophia myotonica-containing WD repeat motif	4.8481
69573	Hilpda	hypoxia inducible lipid droplet associated	4.80538
56708	Clcf1	cardiotrophin-like cytokine factor 1	4.79838
72225	1700003M07Rik	RIKEN cDNA 1700003M07 gene	4.76261
19124	Procr	protein C receptor, endothelial	4.74236
381677	Vgf	VGF nerve growth factor inducible	4.73839
140919	Slc17a6	solute carrier family 17 (sodium-dependent inorganic phosphate cotransporter), member 6	4.72871
20763	Sprr2i	small proline-rich protein 2I	4.64595
75607	Wnk2	WNK lysine deficient protein kinase 2	4.64595
16633	Klra2	killer cell lectin-like receptor, subfamily A, member 2	4.62118
18413	Osm	oncostatin M	4.62025
215632	Psd4	pleckstrin and Sec7 domain containing 4	4.61974
15937	Ier3	immediate early response 3	4.61362
14415	Gad1	glutamate decarboxylase 1	4.56565
19092	Prkg2	protein kinase, cGMP-dependent, type II	4.52847
11988	Slc7a2	solute carrier family 7 (cationic amino acid transporter, y+ system), member 2	4.49994
11847	Arg2	arginase type II	4.4903
54525	Syt7	synaptotagmin VII	4.48294
16421	Itgb7	integrin beta 7	4.47685
20302	Ccl3	chemokine (C-C motif) ligand 3	4.47138
233424	Tmc3	transmembrane channel-like gene family 3	4.43109
11540	Adora2a	adenosine A2a receptor	4.41081
12491	Cd36	CD36 antigen	4.39231
56089	Ramp3	receptor (calcitonin) activity modifying protein 3	4.3588
21956	Tnnt2	troponin T2, cardiac	4.34817
230779	Serinc2	serine incorporator 2	4.32668
66857	Plbd1	phospholipase B domain containing 1	4.29381
12981	Csf2	colony stimulating factor 2 (granulocyte-macrophage)	4.2296
259277	Klk8	kallikrein related-peptidase 8	4.22577
80888	Hspb8	heat shock protein 8	4.15527
12994	Csn3	casein kappa	4.15436
320078	Olfml2b	olfactomedin-like 2B	4.15436
16181	Il1rn	interleukin 1 receptor antagonist	4.10816
106042	Prickle1	prickle planar cell polarity protein 1	4.10471
14293	Fpr1	formyl peptide receptor 1	4.05329
56318	Acpp	acid phosphatase, prostate	4.05329
384009	Glipr2	GLI pathogenesis-related 2	4.03236
16365	Acod1	aconitate decarboxylase 1	4.02341
68732	Lrrc16a	leucine rich repeat containing 16A	4.0184
239217	Kctd12	potassium channel tetramerisation domain containing 12	3.92658
208659	Fam20a	family with sequence similarity 20, member A	3.90164
381853	Gipr	gastric inhibitory polypeptide receptor	3.90164
20713	Serpini1	serine (or cysteine) peptidase inhibitor, clade I, member 1	3.89719
21816	Tgm1	transglutaminase 1, K polypeptide	3.85735
20303	Ccl4	chemokine (C-C motif) ligand 4	3.84825
12424	Cck	cholecystokinin	3.84228
15200	Hbegf	heparin-binding EGF-like growth factor	3.80198
20348	Sema3c	sema domain, immunoglobulin domain (Ig), short basic domain, secreted, (semaphorin) 3C	3.7961
57266	Cxcl14	chemokine (C-X-C motif) ligand 14	3.73215
625901	Gm6634	predicted gene 6634	3.71571
211770	Trib1	tribbles pseudokinase 1	3.70721
15368	Hmox1	heme oxygenase 1	3.69238
231805	Pilra	paired immunoglobin-like type 2 receptor alpha	3.68999
14282	Fosb	FBJ osteosarcoma oncogene B	3.66732
116903	Calcb	calcitonin-related polypeptide, beta	3.63058
19259	Ptpn5	protein tyrosine phosphatase, non-receptor type 5	3.60424
12062	Bdkrb2	bradykinin receptor, beta 2	3.57698
18124	Nr4a3	nuclear receptor subfamily 4, group A, member 3	3.54555
12061	Bdkrb1	bradykinin receptor, beta 1	3.52131
12700	Cish	cytokine inducible SH2-containing protein	3.50137
66412	Arrdc4	arrestin domain containing 4	3.49325
16598	Klf2	Kruppel-like factor 2 (lung)	3.49202
13614	Edn1	endothelin 1	3.4634
217166	Nr1d1	nuclear receptor subfamily 1, group D, member 1	3.46026
99382	Abtb2	ankyrin repeat and BTB (POZ) domain containing 2	3.40574
65112	Pmepa1	prostate transmembrane protein, androgen induced 1	3.40363
18671	Abcb1a	ATP-binding cassette, sub-family B (MDR/TAP), member 1A	3.40309
16403	Itga6	integrin alpha 6	3.38821
260299	Cadm4	cell adhesion molecule 4	3.34015
108078	Olr1	oxidized low density lipoprotein (lectin-like) receptor 1	3.32256
80859	Nfkbiz	nuclear factor of kappa light polypeptide gene enhancer in B cells inhibitor, zeta	3.31768
16160	Il12b	interleukin 12b	3.29661
22339	Vegfa	vascular endothelial growth factor A	3.29652
72333	Palld	palladin, cytoskeletal associated protein	3.27433
230752	Eva1b	eva-1 homolog B (C. elegans)	3.26651
665622	Hist1h2br	histone cluster 1 H2br	3.2517
102466257	Mir8114	microRNA 8114	3.24232
11622	Ahr	aryl-hydrocarbon receptor	3.22873
18793	Plaur	plasminogen activator, urokinase receptor	3.21939
17750	Mt2	metallothionein 2	3.19966
18715	Pim2	proviral integration site 2	3.1932
100628599	Mir5130	microRNA 5130	3.19076
12818	Col14a1	collagen, type XIV, alpha 1	3.18163
320019	Ptgs2os	prostaglandin-endoperoxide synthase 2, opposite strand	3.18163
14284	Fosl2	fos-like antigen 2	3.15272
13836	Epha2	Eph receptor A2	3.1486
13197	Gadd45a	growth arrest and DNA-damage-inducible 45 alpha	3.14514
110168	Gpr18	G protein-coupled receptor 18	3.11708
12140	Fabp7	fatty acid binding protein 7, brain	3.10846
14609	Gja1	gap junction protein, alpha 1	3.08406
20568	Slpi	secretory leukocyte peptidase inhibitor	3.08081
54373	Prss16	protease, serine 16 (thymus)	3.04702
224093	Fam43a	family with sequence similarity 43, member A	3.03358
18613	Pecam1	platelet/endothelial cell adhesion molecule 1	3.0304
21983	Tpbg	trophoblast glycoprotein	3.0304
240063	Zfp811	zinc finger protein 811	3.0304
100043335	Gm4371	predicted gene 4371	3.0304
11535	Adm	adrenomedullin	3.00958
11846	Arg1	arginase, liver	3.00358
75886	Gstt4	glutathione S-transferase, theta 4	3.00358
216233	Socs2	suppressor of cytokine signaling 2	2.92
278279	Tmtc2	transmembrane and tetratricopeptide repeat containing 2	2.89102
80885	Hcar2	hydroxycarboxylic acid receptor 2	2.888
27226	Pla2g7	phospholipase A2, group VII (platelet-activating factor acetylhydrolase, plasma)	2.86364
14425	Galnt3	UDP-N-acetyl-alpha-D-galactosamine:polypeptide N-acetylgalactosaminyltransferase 3	2.81883
11541	Adora2b	adenosine A2b receptor	2.81155
64008	Aqp9	aquaporin 9	2.80306
12297	Cacnb3	calcium channel, voltage-dependent, beta 3 subunit	2.79736
56620	Clec4n	C-type lectin domain family 4, member n	2.78334
71436	Flrt3	fibronectin leucine rich transmembrane protein 3	2.76897
170741	Pilrb1	paired immunoglobin-like type 2 receptor beta 1	2.76897
14538	Gcnt2	glucosaminyl (N-acetyl) transferase 2, I-branching enzyme	2.73677
102639566	Ptgs2os2	prostaglandin-endoperoxide synthase 2, opposite strand 2	2.70749
77866	E130102H24Rik	RIKEN cDNA E130102H24 gene	2.70385
19073	Srgn	serglycin	2.69123
21923	Tnc	tenascin C	2.68051
215085	Slc35f1	solute carrier family 35, member F1	2.67156
230738	Zc3h12a	zinc finger CCCH type containing 12A	2.65802
76072	Rnf183	ring finger protein 183	2.65292
14584	Gfpt2	glutamine fructose-6-phosphate transaminase 2	2.63565
69581	Rhou	ras homolog family member U	2.63565
320802	Ifitm10	interferon induced transmembrane protein 10	2.63565
231510	Agpat9	1-acylglycerol-3-phosphate O-acyltransferase 9	2.63326
21926	Tnf	tumor necrosis factor	2.61139
224530	Acat3	acetyl-Coenzyme A acetyltransferase 3	2.60031
225908	Myrf	myelin regulatory factor	2.60031
26415	Mapk13	mitogen-activated protein kinase 13	2.59933
231931	Gimap6	GTPase, IMAP family member 6	2.59046
11501	Adam8	a disintegrin and metallopeptidase domain 8	2.58934
19024	Ppfibp2	PTPRF interacting protein, binding protein 2 (liprin beta 2)	2.56408
17474	Clec4d	C-type lectin domain family 4, member d	2.5629
59092	Pcbp4	poly(rC) binding protein 4	2.55573
14748	Gpr3	G-protein coupled receptor 3	2.55099
100861753	Gm21188	predicted gene, 21188	2.5353
16526	Kcnk2	potassium channel, subfamily K, member 2	2.52793
245884	Fam71f2	family with sequence similarity 71, member F2	2.52052
14221	Fjx1	four jointed box 1 (Drosophila)	2.51863
18550	Furin	furin (paired basic amino acid cleaving enzyme)	2.51712
432763	Prr7	proline rich 7 (synaptic)	2.48544
64095	Gpr35	G protein-coupled receptor 35	2.48057
11303	Abca1	ATP-binding cassette, sub-family A (ABC1), member 1	2.45227
23959	Nt5e	5' nucleotidase, ecto	2.44962
69926	Dnah17	dynein, axonemal, heavy chain 17	2.44962
70574	Cpm	carboxypeptidase M	2.44962
19224	Ptgs1	prostaglandin-endoperoxide synthase 1	2.4482
243300	Nyap1	neuronal tyrosine-phosphorylated phosphoinositide 3-kinase adaptor 1	2.43917
64292	Ptges	prostaglandin E synthase	2.43879
109648	Npy	neuropeptide Y	2.43221
26570	Slc7a11	solute carrier family 7 (cationic amino acid transporter, y+ system), member 11	2.42433
12895	Cpt1b	carnitine palmitoyltransferase 1b, muscle	2.4173
13179	Dcn	decorin	2.40937
230157	Tmeff1	transmembrane protein with EGF-like and two follistatin-like domains 1	2.40937
13731	Emp2	epithelial membrane protein 2	2.39806
225288	Fhod3	formin homology 2 domain containing 3	2.38145
21817	Tgm2	transglutaminase 2, C polypeptide	2.37772
20862	Stfa2	stefin A2	2.36796
320982	Arl4c	ADP-ribosylation factor-like 4C	2.35155
71306	Mfap3l	microfibrillar-associated protein 3-like	2.34821
319710	Frmd6	FERM domain containing 6	2.33353
20353	Sema4c	sema domain, immunoglobulin domain (Ig), transmembrane domain (TM) and short cytoplasmic domain, (semaphorin) 4C	2.3279
12051	Bcl3	B cell leukemia/lymphoma 3	2.31823
12890	Cplx2	complexin 2	2.31798
74155	Errfi1	ERBB receptor feedback inhibitor 1	2.3128
228608	Smox	spermine oxidase	2.31245
114128	Laptm4b	lysosomal-associated protein transmembrane 4B	2.30316
213043	Aox2	aldehyde oxidase 2	2.29881
20750	Spp1	secreted phosphoprotein 1	2.29624
66859	Slc16a9	solute carrier family 16 (monocarboxylic acid transporters), member 9	2.2817
54448	Il1f6	interleukin 1 family, member 6	2.28142
55984	Camkk1	calcium/calmodulin-dependent protein kinase kinase 1, alpha	2.28142
328234	Rnf182	ring finger protein 182	2.28142
100504591	Gm15987	predicted gene 15987	2.28142
74747	Ddit4	DNA-damage-inducible transcript 4	2.27711
11803	Aplp1	amyloid beta (A4) precursor-like protein 1	2.27226
21938	Tnfrsf1b	tumor necrosis factor receptor superfamily, member 1b	2.26998
13885	Esd	esterase D/formylglutathione hydrolase	2.2651
65221	Slc15a3	solute carrier family 15, member 3	2.26086
215707	Ccdc92	coiled-coil domain containing 92	2.25886
11852	Rhob	ras homolog family member B	2.25806
17869	Myc	myelocytomatosis oncogene	2.23924
14696	Gnb4	guanine nucleotide binding protein (G protein), beta 4	2.23614
227326	Gpr55	G protein-coupled receptor 55	2.23614
328232	Gfod1	glucose-fructose oxidoreductase domain containing 1	2.20217
67603	Dusp6	dual specificity phosphatase 6	2.19755
12775	Ccr7	chemokine (C-C motif) receptor 7	2.18939
74241	Chpf	chondroitin polymerizing factor	2.18628
12519	Cd80	CD80 antigen	2.17821
18645	Pfn2	profilin 2	2.16631
108699	Chn1	chimerin 1	2.16424
93692	Glrx	glutaredoxin	2.15118
67916	Plpp3	phospholipid phosphatase 3	2.14196
15484	Hsd11b2	hydroxysteroid 11-beta dehydrogenase 2	2.14109
107022	Gramd3	GRAM domain containing 3	2.14109
225341	Lims2	LIM and senescent cell antigen like domains 2	2.13803
108075	Ltbp4	latent transforming growth factor beta binding protein 4	2.12312
85031	Pla1a	phospholipase A1 member A	2.12025
52004	Cdk2ap2	CDK2-associated protein 2	2.09904
17022	Lum	lumican	2.09112
105980076	2310045n01rik-mef2b	2310045N01Rik-mef2b readthrough	2.08695
73182	Pear1	platelet endothelial aggregation receptor 1	2.07976
81879	Tfcp2l1	transcription factor CP2-like 1	2.07927
14067	F5	coagulation factor V	2.07311
326623	Tnfsf15	tumor necrosis factor (ligand) superfamily, member 15	2.04903
19285	Ptrf	polymerase I and transcript release factor	2.02138
50884	Nckap1	NCK-associated protein 1	2.01779
102436	Lars2	leucyl-tRNA synthetase, mitochondrial	2.01594
232431	Gprc5a	G protein-coupled receptor, family C, group 5, member A	1.99953
66725	Lrrk2	leucine-rich repeat kinase 2	1.9948
14933	Gk	glycerol kinase	1.98789
14870	Gstp1	glutathione S-transferase, pi 1	1.98664
93708	Pcdhgc5	protocadherin gamma subfamily C, 5	1.9857
100503949	Zfp965	zinc finger protein 965	1.9857
101809	Spred3	sprouty-related, EVH1 domain containing 3	1.97726
71918	Zcchc24	zinc finger, CCHC domain containing 24	1.97636
73914	Irak3	interleukin-1 receptor-associated kinase 3	1.97423
20525	Slc2a1	solute carrier family 2 (facilitated glucose transporter), member 1	1.95233
75767	Rab11fip1	RAB11 family interacting protein 1 (class I)	1.94699
14319	Fth1	ferritin heavy polypeptide 1	1.93385
16011	Igfbp5	insulin-like growth factor binding protein 5	1.92998
19268	Ptprf	protein tyrosine phosphatase, receptor type, F	1.92998
246228	Vwa1	von Willebrand factor A domain containing 1	1.92998
23872	Ets2	E26 avian leukemia oncogene 2, 3' domain	1.92688
77974	Rdh12	retinol dehydrogenase 12	1.91441
12916	Crem	cAMP responsive element modulator	1.90687
20364	Sepw1	selenoprotein W, muscle 1	1.90376
22174	Tyro3	TYRO3 protein tyrosine kinase 3	1.9035
93722	Pcdhga10	protocadherin gamma subfamily A, 10	1.89553
18227	Nr4a2	nuclear receptor subfamily 4, group A, member 2	1.88794
19252	Dusp1	dual specificity phosphatase 1	1.88448
11864	Arnt2	aryl hydrocarbon receptor nuclear translocator 2	1.8831
16190	Il4ra	interleukin 4 receptor, alpha	1.87928
50790	Acsl4	acyl-CoA synthetase long-chain family member 4	1.87494
18816	Serpinf2	serine (or cysteine) peptidase inhibitor, clade F, member 2	1.87204
27404	Abca8b	ATP-binding cassette, sub-family A (ABC1), member 8b	1.87204
74442	Sgms2	sphingomyelin synthase 2	1.87204
320700	A930033H14Rik	RIKEN cDNA A930033H14 gene	1.87204
619715	Gm6093	predicted gene 6093	1.87204
12874	Cpd	carboxypeptidase D	1.86486
66060	Cystm1	cysteine-rich transmembrane module containing 1	1.86312
18578	Pde4b	phosphodiesterase 4B, cAMP specific	1.86206
68149	Otub2	OTU domain, ubiquitin aldehyde binding 2	1.8599
17295	Met	met proto-oncogene	1.8117
57911	Gsdma	gasdermin A	1.8117
140743	Rem2	rad and gem related GTP binding protein 2	1.8117
329421	Myo3b	myosin IIIB	1.8117
30805	Slc22a4	solute carrier family 22 (organic cation transporter), member 4	1.81021
18712	Pim1	proviral integration site 1	1.80556
277978	Exoc3l	exocyst complex component 3-like	1.79294
21939	Cd40	CD40 antigen	1.79124
21857	Timp1	tissue inhibitor of metalloproteinase 1	1.79002
14871	Gstt1	glutathione S-transferase, theta 1	1.7879
18128	Notch1	notch 1	1.78782
13660	Ehd1	EH-domain containing 1	1.78771
59033	Slc4a8	solute carrier family 4 (anion exchanger), member 8	1.77825
68777	Tmem53	transmembrane protein 53	1.74872
71186	4933417D19Rik	RIKEN cDNA 4933417D19 gene	1.74872
26888	Clec4a2	C-type lectin domain family 4, member a2	1.73599
231830	Micall2	MICAL-like 2	1.725
224480	Nox3	NADPH oxidase 3	1.72224
20474	Six4	sine oculis-related homeobox 4	1.71624
353310	Zfp703	zinc finger protein 703	1.71335
71962	Gatsl3	GATS protein-like 3	1.69156
223881	Rnd1	Rho family GTPase 1	1.68938
14066	F3	coagulation factor III	1.66446
100504661	Gm20337	predicted gene, 20337	1.66396
233878	Sez6l2	seizure related 6 homolog like 2	1.66089
14632	Gli1	GLI-Kruppel family member GLI1	1.64817
14869	Gstp2	glutathione S-transferase, pi 2	1.64687
58218	Trem3	triggering receptor expressed on myeloid cells 3	1.64394
13612	Edil3	EGF-like repeats and discoidin I-like domains 3	1.63805
21847	Klf10	Kruppel-like factor 10	1.61746
54199	Ccrl2	chemokine (C-C motif) receptor-like 2	1.61678
11705	Amh	anti-Mullerian hormone	1.614
50765	Tfr2	transferrin receptor 2	1.614
70358	Steap1	six transmembrane epithelial antigen of the prostate 1	1.614
240047	Mmp25	matrix metallopeptidase 25	1.614
11520	Plin2	perilipin 2	1.61318
74732	Stx11	syntaxin 11	1.61291
380863	Tmem171	transmembrane protein 171	1.59345
263406	Plekhg3	pleckstrin homology domain containing, family G (with RhoGef domain) member 3	1.59084
232023	Vopp1	vesicular, overexpressed in cancer, prosurvival protein 1	1.58121
14289	Fpr2	formyl peptide receptor 2	1.55965
78908	Igsf3	immunoglobulin superfamily, member 3	1.5558
19696	Rel	reticuloendotheliosis oncogene	1.55022
226098	Hectd2	HECT domain containing 2	1.54446
12919	Crhbp	corticotropin releasing hormone binding protein	1.54166
20360	Sema6c	sema domain, transmembrane domain (TM), and cytoplasmic domain, (semaphorin) 6C	1.54166
24050	Sept3	septin 3	1.54166
74480	Samd4	sterile alpha motif domain containing 4	1.54166
238662	Spata31d1b	spermatogenesis associated 31 subfamily D, member 1B	1.54166
677044	Gm10653	predicted gene 10653	1.54166
18218	Dusp8	dual specificity phosphatase 8	1.54164
15364	Hmga2	high mobility group AT-hook 2	1.5231
209212	Osgin2	oxidative stress induced growth inhibitor family member 2	1.51888
13056	Cyb561	cytochrome b-561	1.51859
192656	Ripk2	receptor (TNFRSF)-interacting serine-threonine kinase 2	1.51519
13830	Stom	stomatin	1.51465
14594	Ggta1	glycoprotein galactosyltransferase alpha 1, 3	1.50991
74178	Stk40	serine/threonine kinase 40	1.49522
15373	Hmx3	H6 homeobox 3	1.49355
22695	Zfp36	zinc finger protein 36	1.48695
12608	Cebpb	CCAAT/enhancer binding protein (C/EBP), beta	1.48389
18636	Cfp	complement factor properdin	1.47725
107934	Celsr3	cadherin, EGF LAG seven-pass G-type receptor 3	1.46761
56078	Car5b	carbonic anhydrase 5b, mitochondrial	1.45855
19260	Ptpn22	protein tyrosine phosphatase, non-receptor type 22 (lymphoid)	1.45835
72747	Ttc39c	tetratricopeptide repeat domain 39C	1.45055
16409	Itgam	integrin alpha M	1.44973
12305	Ddr1	discoidin domain receptor family, member 1	1.44933
104252	Cdc42ep2	CDC42 effector protein (Rho GTPase binding) 2	1.44693
209039	Tns2	tensin 2	1.4449
16477	Junb	jun B proto-oncogene	1.44409
12475	Cd14	CD14 antigen	1.43328
15258	Hipk2	homeodomain interacting protein kinase 2	1.41727
216850	Kdm6b	KDM1 lysine (K)-specific demethylase 6B	1.41637
106878	Smim3	small integral membrane protein 3	1.4087
75504	1700013F07Rik	RIKEN cDNA 1700013F07 gene	1.40376
19663	Rbpms	RNA binding protein gene with multiple splicing	1.4028
18415	Hspa4l	heat shock protein 4 like	1.39737
227325	Dner	delta/notch-like EGF repeat containing	1.38905
109637	Upk1a	uroplakin 1A	1.38597
11468	Actg2	actin, gamma 2, smooth muscle, enteric	1.38523
11702	Amd1	S-adenosylmethionine decarboxylase 1	1.38523
18951	Sept5	septin 5	1.38523
19734	Rgs16	regulator of G-protein signaling 16	1.38523
52428	Rhpn2	rhophilin, Rho GTPase binding protein 2	1.38523
70166	Lipn	lipase, family member N	1.38523
13480	Dpm1	dolichol-phosphate (beta-D) mannosyltransferase 1	1.38502
17246	Mdm2	transformed mouse 3T3 cell double minute 2	1.37894
20308	Ccl9	chemokine (C-C motif) ligand 9	1.36901
24056	Sh3bp5	SH3-domain binding protein 5 (BTK-associated)	1.36605
17250	Abcc1	ATP-binding cassette, sub-family C (CFTR/MRP), member 1	1.36311
56434	Tspan3	tetraspanin 3	1.35955
24064	Spry2	sprouty homolog 2 (Drosophila)	1.35902
17131	Smad7	SMAD family member 7	1.34586
16706	Ksr1	kinase suppressor of ras 1	1.34459
70335	Reep6	receptor accessory protein 6	1.34192
24068	Sra1	steroid receptor RNA activator 1	1.33191
12393	Runx2	runt related transcription factor 2	1.32113
244895	Peak1	pseudopodium-enriched atypical kinase 1	1.31605
54683	Prdx5	peroxiredoxin 5	1.30969
12349	Car2	carbonic anhydrase 2	1.30548
170625	Snx18	sorting nexin 18	1.30249
71897	Lypd6b	LY6/PLAUR domain containing 6B	1.30024
240411	Loxhd1	lipoxygenase homology domains 1	1.30024
21833	Thra	thyroid hormone receptor alpha	1.29483
18412	Sqstm1	sequestosome 1	1.29376
17133	Maff	v-maf musculoaponeurotic fibrosarcoma oncogene family, protein F (avian)	1.29186
217119	Xylt2	xylosyltransferase II	1.29033
13855	Epn2	epsin 2	1.28845
100732	Mapre3	microtubule-associated protein, RP/EB family, member 3	1.28773
269799	Clec4a1	C-type lectin domain family 4, member a1	1.28544
20868	Stk10	serine/threonine kinase 10	1.27963
56715	Rabgef1	RAB guanine nucleotide exchange factor (GEF) 1	1.27938
12515	Cd69	CD69 antigen	1.27657
16468	Jarid2	jumonji, AT rich interactive domain 2	1.276
12226	Btg1	B cell translocation gene 1, anti-proliferative	1.27406
20471	Six1	sine oculis-related homeobox 1	1.27181
54598	Calcrl	calcitonin receptor-like	1.26504
213522	Plekhg6	pleckstrin homology domain containing, family G (with RhoGef domain) member 6	1.26017
17920	Myo6	myosin VI	1.25725
22626	Slc23a3	solute carrier family 23 (nucleobase transporters), member 3	1.25363
71914	Antxr2	anthrax toxin receptor 2	1.24733
72269	Cda	cytidine deaminase	1.24699
50527	Ero1l	ERO1-like (S. cerevisiae)	1.23834
104886	Rab15	RAB15, member RAS oncogene family	1.23669
245350	AA414768	expressed sequence AA414768	1.23659
327766	Tmem26	transmembrane protein 26	1.22215
16449	Jag1	jagged 1	1.21394
20656	Sod2	superoxide dismutase 2, mitochondrial	1.21132
50764	Fbxo15	F-box protein 15	1.21004
83965	Enpp5	ectonucleotide pyrophosphatase/phosphodiesterase 5	1.21004
108154	Adamts6	a disintegrin-like and metallopeptidase (reprolysin type) with thrombospondin type 1 motif, 6	1.21004
242202	Pde5a	phosphodiesterase 5A, cGMP-specific	1.19996
18984	Por	P450 (cytochrome) oxidoreductase	1.19881
16992	Lta	lymphotoxin A	1.19768
16177	Il1r1	interleukin 1 receptor, type I	1.1907
329152	Hecw2	HECT, C2 and WW domain containing E3 ubiquitin protein ligase 2	1.18738
18452	P4ha2	procollagen-proline, 2-oxoglutarate 4-dioxygenase (proline 4-hydroxylase), alpha II polypeptide	1.18162
70040	2610037D02Rik	RIKEN cDNA 2610037D02 gene	1.17513
13870	Ercc1	excision repair cross-complementing rodent repair deficiency, complementation group 1	1.17224
57138	Slc12a5	solute carrier family 12, member 5	1.16743
30963	Hacd1	3-hydroxyacyl-CoA dehydratase 1	1.15789
229672	Bcl2l15	BCLl2-like 15	1.15637
18003	Nedd9	neural precursor cell expressed, developmentally down-regulated gene 9	1.15398
12795	Plk3	polo-like kinase 3	1.15299
332359	Tigd3	tigger transposable element derived 3	1.15298
107869	Cth	cystathionase (cystathionine gamma-lyase)	1.15185
269023	Zfp608	zinc finger protein 608	1.14101
19682	Rdh5	retinol dehydrogenase 5	1.13037
70186	Fam162a	family with sequence similarity 162, member A	1.12791
13039	Ctsl	cathepsin L	1.12766
12842	Col1a1	collagen, type I, alpha 1	1.11392
13800	Enah	enabled homolog (Drosophila)	1.11392
16716	Ky	kyphoscoliosis peptidase	1.11392
23871	Ets1	E26 avian leukemia oncogene 1, 5' domain	1.11392
228785	Mylk2	myosin, light polypeptide kinase 2, skeletal muscle	1.11392
240913	Adamts4	a disintegrin-like and metallopeptidase (reprolysin type) with thrombospondin type 1 motif, 4	1.11141
237928	Phospho1	phosphatase, orphan 1	1.11031
15257	Hipk1	homeodomain interacting protein kinase 1	1.10901
21827	Thbs3	thrombospondin 3	1.10362
192657	Ell2	elongation factor RNA polymerase II 2	1.09831
11853	Rhoc	ras homolog family member C	1.08804
12125	Bcl2l11	BCL2-like 11 (apoptosis facilitator)	1.08759
15465	Hrh1	histamine receptor H1	1.08632
100034251	Wfdc17	WAP four-disulfide core domain 17	1.0736
12048	Bcl2l1	BCL2-like 1	1.0717
71310	Tbc1d9	TBC1 domain family, member 9	1.0661
15002	H2-Ob	histocompatibility 2, O region beta locus	1.06507
17105	Lyz2	lysozyme 2	1.0624
18035	Nfkbia	nuclear factor of kappa light polypeptide gene enhancer in B cells inhibitor, alpha	1.04641
13384	Mpp3	membrane protein, palmitoylated 3 (MAGUK p55 subfamily member 3)	1.04367
19664	Rbpj	recombination signal binding protein for immunoglobulin kappa J region	1.0433
20288	Msr1	macrophage scavenger receptor 1	1.04234
668166	Zxdb	zinc finger, X-linked, duplicated B	1.04131
73737	1110008P14Rik	RIKEN cDNA 1110008P14 gene	1.04027
18030	Nfil3	nuclear factor, interleukin 3, regulated	1.03314
84035	Kremen1	kringle containing transmembrane protein 1	1.03037
15511	Hspa1b	heat shock protein 1B	1.02758
242109	Zfp697	zinc finger protein 697	1.02603
17684	Cited2	Cbp/p300-interacting transactivator, with Glu/Asp-rich carboxy-terminal domain, 2	1.02199
13429	Dnm1	dynamin 1	1.01132
12348	Car11	carbonic anhydrase 11	1.01105
73246	Rassf6	Ras association (RalGDS/AF-6) domain family member 6	1.01105
208666	Diras1	DIRAS family, GTP-binding RAS-like 1	1.01105
226075	Glis3	GLIS family zinc finger 3	1.01105
226999	Slc9a2	solute carrier family 9 (sodium/hydrogen exchanger), member 2	1.01105
241520	Fam171b	family with sequence similarity 171, member B	1.01105
245126	Tarm1	T cell-interacting, activating receptor on myeloid cells 1	1.01105
317758	Gimap9	GTPase, IMAP family member 9	1.01105
57783	Tnip1	TNFAIP3 interacting protein 1	1.00533
93691	Klf7	Kruppel-like factor 7 (ubiquitous)	1.00432
81703	Jdp2	Jun dimerization protein 2	1.00124
16410	Itgav	integrin alpha V	0.997714
111241	Hmga1-rs1	high mobility group AT-hook I, related sequence 1	0.993631
634731	Susd1	sushi domain containing 1	0.99246
22337	Vdr	vitamin D receptor	0.991196
333654	Ppp1r13l	protein phosphatase 1, regulatory (inhibitor) subunit 13 like	0.986586
13036	Ctsh	cathepsin H	0.98451
217310	Hid1	HID1 domain containing	0.983717
14528	Gch1	GTP cyclohydrolase 1	0.982401
67749	Mgarp	mitochondria localized glutamic acid rich protein	0.979786
69863	Ttc39b	tetratricopeptide repeat domain 39B	0.963696
17096	Lyn	LYN proto-oncogene, Src family tyrosine kinase	0.960579
233781	Xylt1	xylosyltransferase 1	0.959794
11477	Acvr1	activin A receptor, type 1	0.950945
17691	Sik1	salt inducible kinase 1	0.941022
20963	Syk	spleen tyrosine kinase	0.938998
56792	Stap1	signal transducing adaptor family member 1	0.938852
12192	Zfp36l1	zinc finger protein 36, C3H type-like 1	0.93866
51793	Ddah2	dimethylarginine dimethylaminohydrolase 2	0.935045
17259	Mef2b	myocyte enhancer factor 2B	0.934793
19401	Rara	retinoic acid receptor, alpha	0.929645
12053	Bcl6	B cell leukemia/lymphoma 6	0.928664
13132	Dab2	disabled 2, mitogen-responsive phosphoprotein	0.927925
14187	Akr1b8	aldo-keto reductase family 1, member B8	0.927606
69065	Chac1	ChaC, cation transport regulator 1	0.922694
70350	Basp1	brain abundant, membrane attached signal protein 1	0.922545
117149	Tirap	toll-interleukin 1 receptor (TIR) domain-containing adaptor protein	0.919814
14462	Gata3	GATA binding protein 3	0.915391
170768	Pfkfb3	6-phosphofructo-2-kinase/fructose-2,6-biphosphatase 3	0.913451
11977	Atp7a	ATPase, Cu++ transporting, alpha polypeptide	0.912762
69189	Mcemp1	mast cell expressed membrane protein 1	0.905002
11568	Aebp1	AE binding protein 1	0.900453
16334	Ins2	insulin II	0.900453
16891	Lipg	lipase, endothelial	0.900453
67928	Abca14	ATP-binding cassette, sub-family A (ABC1), member 14	0.900453
317757	Gimap5	GTPase, IMAP family member 5	0.900453
75605	Kdm5b	lysine (K)-specific demethylase 5B	0.898098
229595	Adamtsl4	ADAMTS-like 4	0.897851
29873	Cspg5	chondroitin sulfate proteoglycan 5	0.897473
229933	Clca2	chloride channel accessory 2	0.897473
446101	Xrra1	X-ray radiation resistance associated 1	0.895326
210126	Lpp	LIM domain containing preferred translocation partner in lipoma	0.89507
225372	Apbb3	amyloid beta (A4) precursor protein-binding, family B, member 3	0.893918
381417	Gm14085	predicted gene 14085	0.890914
22029	Traf1	TNF receptor-associated factor 1	0.890429
11838	Arc	activity regulated cytoskeletal-associated protein	0.889865
66341	Eid3	EP300 interacting inhibitor of differentiation 3	0.888558
15505	Hsph1	heat shock 105kDa/110kDa protein 1	0.887656
98496	Pid1	phosphotyrosine interaction domain containing 1	0.886393
14998	H2-DMa	histocompatibility 2, class II, locus DMa	0.886232
227737	Fam129b	family with sequence similarity 129, member B	0.885048
63953	Dusp10	dual specificity phosphatase 10	0.880834
66665	Msantd3	Myb/SANT-like DNA-binding domain containing 3	0.880257
74646	Spsb1	splA/ryanodine receptor domain and SOCS box containing 1	0.880257
93707	Pcdhgc4	protocadherin gamma subfamily C, 4	0.880257
230857	Ece1	endothelin converting enzyme 1	0.880257
14630	Gclm	glutamate-cysteine ligase, modifier subunit	0.872367
19157	Cyth1	cytohesin 1	0.871583
21753	Tes	testis derived transcript	0.864446
67102	D16Ertd472e	DNA segment, Chr 16, ERATO Doi 472, expressed	0.861985
217265	Abca5	ATP-binding cassette, sub-family A (ABC1), member 5	0.861114
14281	Fos	FBJ osteosarcoma oncogene	0.857218
20130	Rras	related RAS viral (r-ras) oncogene	0.854503
18612	Etv4	ets variant 4	0.850802
109305	Orai1	ORAI calcium release-activated calcium modulator 1	0.850749
20779	Src	Rous sarcoma oncogene	0.842585
232223	Txnrd3	thioredoxin reductase 3	0.836214
320376	Bcorl1	BCL6 co-repressor-like 1	0.83385
75234	Rnf19b	ring finger protein 19B	0.830021
100503460	Gm19705	predicted gene, 19705	0.828715
381269	Mreg	melanoregulin	0.821935
97064	Wwtr1	WW domain containing transcription regulator 1	0.818071
269346	Slc28a2	solute carrier family 28 (sodium-coupled nucleoside transporter), member 2	0.816697
269037	Ctif	CBP80/20-dependent translation initiation factor	0.812537
17357	Marcksl1	MARCKS-like 1	0.807815
67712	Slc25a37	solute carrier family 25, member 37	0.80301
60533	Cd274	CD274 antigen	0.802881
233016	Blvrb	biliverdin reductase B (flavin reductase (NADPH))	0.799589
21929	Tnfaip3	tumor necrosis factor, alpha-induced protein 3	0.799345
12267	C3ar1	complement component 3a receptor 1	0.798725
71795	Pitpnc1	phosphatidylinositol transfer protein, cytoplasmic 1	0.797969
22793	Zyx	zyxin	0.7977
15361	Hmga1	high mobility group AT-hook 1	0.792325
668171	Zxda	zinc finger, X-linked, duplicated A	0.79144
55942	Sertad1	SERTA domain containing 1	0.791436
20229	Sat1	spermidine/spermine N1-acetyl transferase 1	0.791352
56338	Txnip	thioredoxin interacting protein	0.789635
12029	Bcl6b	B cell CLL/lymphoma 6, member B	0.789037
380712	Tlcd2	TLC domain containing 2	0.788699
12609	Cebpd	CCAAT/enhancer binding protein (C/EBP), delta	0.787269
100504267	Trp53cor1	tumor protein p53 pathway corepressor 1	0.786015
327957	Scimp	SLP adaptor and CSK interacting membrane protein	0.78555
69480	Ttc9	tetratricopeptide repeat domain 9	0.785447
207686	Cfap69	cilia and flagella associated protein 69	0.780893
435684	Shf	Src homology 2 domain containing F	0.780893
100861870	Gm21284	predicted gene, 21284	0.780893
109019	Nabp1	nucleic acid binding protein 1	0.778867
74002	Psd2	pleckstrin and Sec7 domain containing 2	0.778788
76566	Fam101b	family with sequence similarity 101, member B	0.777289
50877	Neu3	neuraminidase 3	0.77372
74427	Eaf1	ELL associated factor 1	0.772895
67399	Pdlim7	PDZ and LIM domain 7	0.771474
54711	Plagl2	pleiomorphic adenoma gene-like 2	0.767485
16408	Itgal	integrin alpha L	0.762108
329514	Il1bos	interleukin 1 beta, opposite strand	0.760275
231991	Creb5	cAMP responsive element binding protein 5	0.752683
29809	Rabgap1l	RAB GTPase activating protein 1-like	0.752327
383295	Ypel5	yippee-like 5 (Drosophila)	0.745866
67263	Zswim6	zinc finger SWIM-type containing 6	0.74572
606735	A330069E16Rik	RIKEN cDNA A330069E16 gene	0.745304
69306	Efcab9	EF-hand calcium binding domain 9	0.744992
433693	Akirin2	akirin 2	0.740915
212168	Zswim4	zinc finger SWIM-type containing 4	0.7407
69528	1700030J22Rik	RIKEN cDNA 1700030J22 gene	0.738908
320664	Cass4	Cas scaffolding protein family member 4	0.734642
67374	Jam2	junction adhesion molecule 2	0.73249
242669	Azin2	antizyme inhibitor 2	0.725033
70556	Slc25a33	solute carrier family 25, member 33	0.722164
12724	Clcn2	chloride channel, voltage-sensitive 2	0.715548
14009	Etv1	ets variant 1	0.711849
76787	Ppfia3	protein tyrosine phosphatase, receptor type, f polypeptide (PTPRF), interacting protein (liprin), alpha 3	0.711294
56193	Plek	pleckstrin	0.706594
252967	Ropn1l	ropporin 1-like	0.70582
19368	Raet1a	retinoic acid early transcript 1, alpha	0.704591
215418	Csrnp1	cysteine-serine-rich nuclear protein 1	0.701124
11596	Ager	advanced glycosylation end product-specific receptor	0.696419
53619	Blcap	bladder cancer associated protein	0.693944
16423	Cd47	CD47 antigen (Rh-related antigen, integrin-associated signal transducer)	0.693673
54646	Ppp1r3f	protein phosphatase 1, regulatory (inhibitor) subunit 3F	0.693175
67742	Samsn1	SAM domain, SH3 domain and nuclear localization signals, 1	0.692771
226519	Lamc1	laminin, gamma 1	0.691902
217344	Rhbdf2	rhomboid 5 homolog 2	0.683105
100504687	2810029C07Rik	RIKEN cDNA 2810029C07 gene	0.667616
252903	Ap1s3	adaptor-related protein complex AP-1, sigma 3	0.666099
234695	Rltpr	RGD motif, leucine rich repeats, tropomodulin domain and proline-rich containing	0.66503
380654	Cfap54	cilia and flagella associated protein 54	0.66503
72007	Fndc3b	fibronectin type III domain containing 3B	0.657084
18626	Per1	period circadian clock 1	0.656587
12044	Bcl2a1a	B cell leukemia/lymphoma 2 related protein A1a	0.653336
66643	Lix1	limb and CNS expressed 1	0.652488
19250	Ptpn14	protein tyrosine phosphatase, non-receptor type 14	0.652046
70536	Qpct	glutaminyl-peptide cyclotransferase (glutaminyl cyclase)	0.651916
12990	Csn1s1	casein alpha s1	0.65081
14190	Fgl2	fibrinogen-like protein 2	0.65081
14366	Fzd4	frizzled class receptor 4	0.65081
15248	Hic1	hypermethylated in cancer 1	0.65081
16206	Lrig1	leucine-rich repeats and immunoglobulin-like domains 1	0.65081
16424	Itih1	inter-alpha trypsin inhibitor, heavy chain 1	0.65081
16533	Kcnmb1	potassium large conductance calcium-activated channel, subfamily M, beta member 1	0.65081
22414	Wnt2b	wingless-type MMTV integration site family, member 2B	0.65081
68800	Prr32	proline rich 32	0.65081
70835	Prss22	protease, serine 22	0.65081
72160	Tmem163	transmembrane protein 163	0.65081
75985	Rab30	RAB30, member RAS oncogene family	0.65081
84506	Hamp	hepcidin antimicrobial peptide	0.65081
93842	Igsf9	immunoglobulin superfamily, member 9	0.65081
100129	Gpr153	G protein-coupled receptor 153	0.65081
110257	Hba-a2	hemoglobin alpha, adult chain 2	0.65081
227120	Plcl1	phospholipase C-like 1	0.65081
230904	Fbxo2	F-box protein 2	0.65081
246278	Cd207	CD207 antigen	0.65081
320214	Maats1	MYCBP-associated, testis expressed 1	0.65081
328505	Skint7	selection and upkeep of intraepithelial T cells 7	0.65081
442827	Rab44	RAB44, member RAS oncogene family	0.65081
545812	Pilrb2	paired immunoglobin-like type 2 receptor beta 2	0.65081
622307	5830473C10Rik	RIKEN cDNA 5830473C10 gene	0.65081
140917	Dclre1b	DNA cross-link repair 1B	0.645939
50493	Txnrd1	thioredoxin reductase 1	0.645899
22628	Ywhag	tyrosine 3-monooxygenase/tryptophan 5-monooxygenase activation protein, gamma polypeptide	0.638412
66616	Snx9	sorting nexin 9	0.632832
56018	Stard10	START domain containing 10	0.630363
12575	Cdkn1a	cyclin-dependent kinase inhibitor 1A (P21)	0.624746
110593	Prdm2	PR domain containing 2, with ZNF domain	0.622419
70546	Zdhhc2	zinc finger, DHHC domain containing 2	0.621952
56554	Raet1d	retinoic acid early transcript delta	0.620104
105445	Dock9	dedicator of cytokinesis 9	0.613072
11542	Adora3	adenosine A3 receptor	0.612511
244864	Layn	layilin	0.610603
16402	Itga5	integrin alpha 5 (fibronectin receptor alpha)	0.610178
69660	Tmbim1	transmembrane BAX inhibitor motif containing 1	0.608938
19088	Prkar2b	protein kinase, cAMP dependent regulatory, type II beta	0.605361
66214	Rgcc	regulator of cell cycle	0.603808
69386	Hist1h4h	histone cluster 1, H4h	0.595534
320522	Bhlha9	basic helix-loop-helix family, member a9	0.595134
19332	Rab20	RAB20, member RAS oncogene family	0.592731
66457	2810002D19Rik	RIKEN cDNA 2810002D19 gene	0.592058
67299	Dock7	dedicator of cytokinesis 7	0.586913
23966	Tenm4	teneurin transmembrane protein 4	0.586407
217882	Cep170b	centrosomal protein 170B	0.581586
21452	Tcn2	transcobalamin 2	0.581554
67876	Coq10b	coenzyme Q10B	0.580461
239408	Tmem74	transmembrane protein 74	0.579971
216971	Fam222b	family with sequence similarity 222, member B	0.576751
54427	Dnmt3l	DNA (cytosine-5-)-methyltransferase 3-like	0.576005
665563	Mthfd2l	methylenetetrahydrofolate dehydrogenase (NADP+ dependent) 2-like	0.575414
15163	Hcls1	hematopoietic cell specific Lyn substrate 1	0.575225
23917	Impdh1	inosine 5'-phosphate dehydrogenase 1	0.571844
14976	Pfdn6	prefoldin subunit 6	0.570678
170736	Parvb	parvin, beta	0.57023
211228	Lrrc25	leucine rich repeat containing 25	0.569623
77574	Tcaf1	TRPM8 channel-associated factor 1	0.567013
52076	Tmem38b	transmembrane protein 38B	0.566486
66817	Tmem170	transmembrane protein 170	0.564796
211147	March11	membrane-associated ring finger (C3HC4) 11	0.564635
379043	Raet1e	retinoic acid early transcript 1E	0.563381
17755	Map1b	microtubule-associated protein 1B	0.56282
58182	Prokr1	prokineticin receptor 1	0.555221
240756	Klhl12	kelch-like 12	0.553632
100503659	Cbarp	calcium channel, voltage-dependent, beta subunit associated regulatory protein	0.551829
19280	Ptprs	protein tyrosine phosphatase, receptor type, S	0.550137
19303	Pxn	paxillin	0.549732
22145	Tuba4a	tubulin, alpha 4A	0.547167
30930	Vps26a	VPS26 retromer complex component A	0.546881
18750	Prkca	protein kinase C, alpha	0.54525
68337	Crip2	cysteine rich protein 2	0.543541
353499	Tmc4	transmembrane channel-like gene family 4	0.542908
11717	Ampd3	adenosine monophosphate deaminase 3	0.541704
17312	Clec10a	C-type lectin domain family 10, member A	0.541516
12815	Col11a2	collagen, type XI, alpha 2	0.540545
16414	Itgb2	integrin beta 2	0.539637
67525	Trim62	tripartite motif-containing 62	0.5381
212980	Slc45a3	solute carrier family 45, member 3	0.537778
269209	Stk36	serine/threonine kinase 36	0.530315
18036	Nfkbib	nuclear factor of kappa light polypeptide gene enhancer in B cells inhibitor, beta	0.529409
140579	Elmo2	engulfment and cell motility 2	0.525789
76960	Bcas1	breast carcinoma amplified sequence 1	0.521438
17909	Myo10	myosin X	0.519509
231287	Atp10d	ATPase, class V, type 10D	0.516609
70240	Ufsp1	UFM1-specific peptidase 1	0.51245
68841	Lppos	LIM domain containing preferred translocation partner in lipoma, opposite strand	0.512208
19367	Rad9a	RAD9 checkpoint clamp component A	0.51185
233877	Kctd13	potassium channel tetramerisation domain containing 13	0.511062
12351	Car4	carbonic anhydrase 4	0.508248
12773	Ccr4	chemokine (C-C motif) receptor 4	0.508248
20613	Snai1	snail family zinc finger 1	0.508248
109575	Tbx10	T-box 10	0.508248
118454	Gjc2	gap junction protein, gamma 2	0.508248
243743	Plxna4	plexin A4	0.508248
73750	Whrn	whirlin	0.507211
71978	Ppp2r2a	protein phosphatase 2, regulatory subunit B, alpha	0.50704
18655	Pgk1	phosphoglycerate kinase 1	0.506318
20971	Sdc4	syndecan 4	0.50146
20844	Stam	signal transducing adaptor molecule (SH3 domain and ITAM motif) 1	0.498977
243659	Styk1	serine/threonine/tyrosine kinase 1	0.493218
70661	Sik3	SIK family kinase 3	0.489784
19038	Ppic	peptidylprolyl isomerase C	0.489389
214685	Chadl	chondroadherin-like	0.488893
20482	Skil	SKI-like	0.4885
67123	Ubap1	ubiquitin-associated protein 1	0.487465
235044	Plppr2	phospholipid phosphatase related 2	0.486916
218544	Sgtb	small glutamine-rich tetratricopeptide repeat (TPR)-containing, beta	0.483607
53418	B4galt2	UDP-Gal:betaGlcNAc beta 1,4- galactosyltransferase, polypeptide 2	0.482352
21389	Tbx6	T-box 6	0.48159
12522	Cd83	CD83 antigen	0.481091
67978	Tctn2	tectonic family member 2	0.478846
231134	Dok7	docking protein 7	0.478846
22350	Ezr	ezrin	0.478134
17300	Foxc1	forkhead box C1	0.477669
50709	Hist1h1e	histone cluster 1, H1e	0.475756
56219	Extl1	exostoses (multiple)-like 1	0.474829
665596	Hist1h2bq	histone cluster 1, H2bq	0.473263
230088	Fam214b	family with sequence similarity 214, member B	0.469619
114584	Clic1	chloride intracellular channel 1	0.469307
215210	Tmem120a	transmembrane protein 120A	0.468774
140780	Bmp2k	BMP2 inducible kinase	0.467833
215751	Ginm1	glycoprotein integral membrane 1	0.462987
78771	Mctp1	multiple C2 domains, transmembrane 1	0.462366
102941	B630019K06Rik	RIKEN cDNA B630019K06 gene	0.459595
240028	Lnpep	leucyl/cystinyl aminopeptidase	0.459558
193740	Hspa1a	heat shock protein 1A	0.459234
75958	5033403F01Rik	RIKEN cDNA 5033403F01 gene	0.456291
171530	Ucn2	urocortin 2	0.456291
14709	Gng8	guanine nucleotide binding protein (G protein), gamma 8	0.454841
75541	Nat8f4	N-acetyltransferase 8 (GCN5-related) family member 4	0.454193
74440	Cmip	c-Maf inducing protein	0.453785
23912	Rhof	ras homolog family member F (in filopodia)	0.451496
320560	Dennd5b	DENN/MADD domain containing 5B	0.449588
228913	Zfp217	zinc finger protein 217	0.445878
67489	Ap4b1	adaptor-related protein complex AP-4, beta 1	0.444118
67149	Nkain1	Na+/K+ transporting ATPase interacting 1	0.44388
225845	Pla2g16	phospholipase A2, group XVI	0.441208
106572	Rab31	RAB31, member RAS oncogene family	0.440195
231044	Gbx1	gastrulation brain homeobox 1	0.438557
52502	Carhsp1	calcium regulated heat stable protein 1	0.436123
69847	Wnk4	WNK lysine deficient protein kinase 4	0.435033
70178	Abhd17c	abhydrolase domain containing 17C	0.434093
12418	Cbx4	chromobox 4	0.43316
233489	Picalm	phosphatidylinositol binding clathrin assembly protein	0.430554
231876	Lmtk2	lemur tyrosine kinase 2	0.430468
30957	Mapk8ip3	mitogen-activated protein kinase 8 interacting protein 3	0.430184
69591	Mdrl	mitochondrial dynamic related lncRNA	0.426506
244237	Tnfrsf26	tumor necrosis factor receptor superfamily, member 26	0.424803
21924	Tnnc1	troponin C, cardiac/slow skeletal	0.423751
21803	Tgfb1	transforming growth factor, beta 1	0.422072
67236	Cinp	cyclin-dependent kinase 2 interacting protein	0.42129
27053	Asns	asparagine synthetase	0.419504
17698	Msn	moesin	0.419021
11544	Adprh	ADP-ribosylarginine hydrolase	0.417766
12452	Ccng2	cyclin G2	0.4171
56212	Rhog	ras homolog family member G	0.412879
15267	Hist2h2aa1	histone cluster 2, H2aa1	0.412658
216161	Sbno2	strawberry notch homolog 2 (Drosophila)	0.411685
110521	Hivep1	human immunodeficiency virus type I enhancer binding protein 1	0.411394
103213	Traf3ip2	TRAF3 interacting protein 2	0.411261
54366	Ctnnal1	catenin (cadherin associated protein), alpha-like 1	0.410799
16768	Lag3	lymphocyte-activation gene 3	0.409283
230597	Zfyve9	zinc finger, FYVE domain containing 9	0.409283
240215	Slc4a9	solute carrier family 4, sodium bicarbonate cotransporter, member 9	0.409283
52639	Wipi1	WD repeat domain, phosphoinositide interacting 1	0.406276
73368	Col20a1	collagen, type XX, alpha 1	0.404522
66990	Tmem134	transmembrane protein 134	0.402397
66151	Prr13	proline rich 13	0.39724
56312	Nupr1	nuclear protein transcription regulator 1	0.397006
107684	Coro2a	coronin, actin binding protein 2A	0.394673
15936	Ier2	immediate early response 2	0.394607
228765	Sdcbp2	syndecan binding protein (syntenin) 2	0.393722
212531	Sh3bgrl2	SH3 domain binding glutamic acid-rich protein like 2	0.393698
69632	Arhgef12	Rho guanine nucleotide exchange factor (GEF) 12	0.393017
14381	G6pdx	glucose-6-phosphate dehydrogenase X-linked	0.392388
260305	Nphp4	nephronophthisis 4 (juvenile) homolog (human)	0.392181
22158	Tulp3	tubby-like protein 3	0.391523
72465	Zfp131	zinc finger protein 131	0.389424
75415	Arhgap12	Rho GTPase activating protein 12	0.387134
67739	Slc48a1	solute carrier family 48 (heme transporter), member 1	0.387095
16418	Eif6	eukaryotic translation initiation factor 6	0.386831
56878	Rbms1	RNA binding motif, single stranded interacting protein 1	0.386202
103140	Gstt3	glutathione S-transferase, theta 3	0.385629
15251	Hif1a	hypoxia inducible factor 1, alpha subunit	0.385559
99237	Tm9sf4	transmembrane 9 superfamily protein member 4	0.384736
207175	Cetn4	centrin 4	0.38376
19271	Ptprj	protein tyrosine phosphatase, receptor type, J	0.383421
14773	Grk5	G protein-coupled receptor kinase 5	0.381733
12524	Cd86	CD86 antigen	0.3794
21933	Tnfrsf10b	tumor necrosis factor receptor superfamily, member 10b	0.374556
319487	A230028O05Rik	RIKEN cDNA A230028O05 gene	0.373239
58244	Stx6	syntaxin 6	0.369965
667728	Hist1h2al	histone cluster 1, H2al	0.369661
20430	Cyfip1	cytoplasmic FMR1 interacting protein 1	0.367993
72432	Spink5	serine peptidase inhibitor, Kazal type 5	0.367628
118453	Mmp28	matrix metallopeptidase 28 (epilysin)	0.367455
13712	Elk1	ELK1, member of ETS oncogene family	0.365045
70686	Dusp16	dual specificity phosphatase 16	0.364793
231549	Lrrc8d	leucine rich repeat containing 8D	0.364233
17132	Maf	avian musculoaponeurotic fibrosarcoma oncogene homolog	0.364068
70998	Phf6	PHD finger protein 6	0.359297
623781	Gm14137	predicted gene 14137	0.358376
170742	Sertad3	SERTA domain containing 3	0.357598
23881	G3bp2	GTPase activating protein (SH3 domain) binding protein 2	0.357095
50708	Hist1h1c	histone cluster 1, H1c	0.354213
53869	Rab11a	RAB11A, member RAS oncogene family	0.353085
22724	Zbtb7b	zinc finger and BTB domain containing 7B	0.353038
13716	Ell	elongation factor RNA polymerase II	0.353032
17954	Nap1l2	nucleosome assembly protein 1-like 2	0.350579
69187	Erp27	endoplasmic reticulum protein 27	0.350579
105833	Ccdc65	coiled-coil domain containing 65	0.350579
171463	Il17rd	interleukin 17 receptor D	0.350579
66815	Ccdc109b	coiled-coil domain containing 109B	0.34942
67057	Yaf2	YY1 associated factor 2	0.348282
234776	Atmin	ATM interactor	0.347663
382252	A830080D01Rik	RIKEN cDNA A830080D01 gene	0.346739
69487	Ndufaf5	NADH dehydrogenase (ubiquinone) complex I, assembly factor 5	0.345771
66441	Magohb	mago homolog B, exon junction complex core component	0.3449
52588	Tspan14	tetraspanin 14	0.341217
56532	Ripk3	receptor-interacting serine-threonine kinase 3	0.340749
218756	Slc4a7	solute carrier family 4, sodium bicarbonate cotransporter, member 7	0.337603
107701	Sf3b4	splicing factor 3b, subunit 4	0.337187
68235	Mturn	maturin, neural progenitor differentiation regulator homolog (Xenopus)	0.336915
66271	Tmem126a	transmembrane protein 126A	0.33577
18230	Nxn	nucleoredoxin	0.33449
216344	Rab21	RAB21, member RAS oncogene family	0.33368
22017	Tpmt	thiopurine methyltransferase	0.333056
14461	Gata2	GATA binding protein 2	0.33161
16923	Sh2b3	SH2B adaptor protein 3	0.330379
70380	Mospd1	motile sperm domain containing 1	0.330006
22631	Ywhaz	tyrosine 3-monooxygenase/tryptophan 5-monooxygenase activation protein, zeta polypeptide	0.329922
67468	Mmd	monocyte to macrophage differentiation-associated	0.328965
16911	Lmo4	LIM domain only 4	0.326504
11567	Avil	advillin	0.325791
23880	Fyb	FYN binding protein	0.325679
29816	Hip1r	huntingtin interacting protein 1 related	0.325379
100038566	Gm10658	predicted gene 10658	0.325344
101497	Plekhg2	pleckstrin homology domain containing, family G (with RhoGef domain) member 2	0.324876
109652	Acy1	aminoacylase 1	0.323137
228876	Zfp334	zinc finger protein 334	0.319236
103841	Cuedc1	CUE domain containing 1	0.319033
73998	Herc3	hect domain and RLD 3	0.317672
57778	Fmnl1	formin-like 1	0.317114
208768	Sde2	SDE2 telomere maintenance homolog (S. pombe)	0.314816
19240	Tmsb10	thymosin, beta 10	0.313637
14590	Ggh	gamma-glutamyl hydrolase	0.313399
234366	Gatad2a	GATA zinc finger domain containing 2A	0.31279
13685	Eif4ebp1	eukaryotic translation initiation factor 4E binding protein 1	0.312273
73919	Lyrm1	LYR motif containing 1	0.310635
234577	Cpne2	copine II	0.310027
68815	Btbd10	BTB (POZ) domain containing 10	0.309565
108115	Slco4a1	solute carrier organic anion transporter family, member 4a1	0.306319
67708	Pcnx4	pecanex homolog 4	0.305304
20918	Eif1	eukaryotic translation initiation factor 1	0.30472
677884	Pakap	paralemmin A kinase anchor protein	0.304291
71583	9130008F23Rik	RIKEN cDNA 9130008F23 gene	0.30346
68097	Dynll2	dynein light chain LC8-type 2	0.301955
68799	Rgmb	repulsive guidance molecule family member B	0.297927
320046	F730043M19Rik	RIKEN cDNA F730043M19 gene	0.296766
233805	Dcun1d3	DCN1, defective in cullin neddylation 1, domain containing 3 (S. cerevisiae)	0.294567
64945	Cldn12	claudin 12	0.291537
67035	Dnajb4	DnaJ heat shock protein family (Hsp40) member B4	0.290833
69994	Rsc1a1	regulatory solute carrier protein, family 1, member 1	0.288325
319192	Hist2h2aa2	histone cluster 2, H2aa2	0.286913
333639	Mamld1	mastermind-like domain containing 1	0.286259
233033	Samd4b	sterile alpha motif domain containing 4B	0.284109
50918	Myadm	myeloid-associated differentiation marker	0.282775
12856	Cox17	cytochrome c oxidase assembly protein 17	0.279365
97114	Hist2h3c2	histone cluster 2, H3c2	0.277618
14085	Fah	fumarylacetoacetate hydrolase	0.277441
69077	Psmd11	proteasome (prosome, macropain) 26S subunit, non-ATPase, 11	0.274892
22436	Xdh	xanthine dehydrogenase	0.273714
18987	Pou2f2	POU domain, class 2, transcription factor 2	0.273634
21815	Tgif1	TGFB-induced factor homeobox 1	0.272457
21887	Tle3	transducin-like enhancer of split 3	0.272223
12508	Cd53	CD53 antigen	0.270548
20602	Ncor2	nuclear receptor co-repressor 2	0.268791
100042498	Mir22hg	Mir22 host gene (non-protein coding)	0.266759
58172	Sertad2	SERTA domain containing 2	0.265041
67894	Fam45a	family with sequence similarity 45, member A	0.264202
72056	1810055G02Rik	RIKEN cDNA 1810055G02 gene	0.262225
226043	Cbwd1	COBW domain containing 1	0.262009
207182	Ggt7	gamma-glutamyltransferase 7	0.261452
68441	Rraga	Ras-related GTP binding A	0.26126
20848	Stat3	signal transducer and activator of transcription 3	0.259902
229599	Ciart	circadian associated repressor of transcription	0.257949
72535	Aldh1b1	aldehyde dehydrogenase 1 family, member B1	0.257354
13390	Dlx1	distal-less homeobox 1	0.256217
79202	Tnfrsf22	tumor necrosis factor receptor superfamily, member 22	0.255866
75352	4930550L24Rik	RIKEN cDNA 4930550L24 gene	0.253285
21376	Tbrg1	transforming growth factor beta regulated gene 1	0.251799
58250	Chst11	carbohydrate sulfotransferase 11	0.251648
15500	Hsf2	heat shock factor 2	0.250822
380916	Lrch1	leucine-rich repeats and calponin homology (CH) domain containing 1	0.248185
19273	Ptpru	protein tyrosine phosphatase, receptor type, U	0.246153
17248	Mdm4	transformed mouse 3T3 cell double minute 4	0.242497
232969	Zfp428	zinc finger protein 428	0.241201
52118	Pvr	poliovirus receptor	0.239976
100213	Rusc2	RUN and SH3 domain containing 2	0.238093
319622	Itpripl2	inositol 1,4,5-triphosphate receptor interacting protein-like 2	0.237348
234839	Piezo1	piezo-type mechanosensitive ion channel component 1	0.237091
235283	Gramd1b	GRAM domain containing 1B	0.237071
12176	Bnip3	BCL2/adenovirus E1B interacting protein 3	0.236455
19248	Ptpn12	protein tyrosine phosphatase, non-receptor type 12	0.235445
108655	Foxp1	forkhead box P1	0.232122
414801	Itprip	inositol 1,4,5-triphosphate receptor interacting protein	0.231539
22201	Uba1	ubiquitin-like modifier activating enzyme 1	0.231478
56711	Plag1	pleiomorphic adenoma gene 1	0.230977
52712	Zkscan6	zinc finger with KRAB and SCAN domains 6	0.229699
18247	Oaz2	ornithine decarboxylase antizyme 2	0.228193
20352	Sema4b	sema domain, immunoglobulin domain (Ig), transmembrane domain (TM) and short cytoplasmic domain, (semaphorin) 4B	0.228049
15273	Hivep2	human immunodeficiency virus type I enhancer binding protein 2	0.227297
11576	Afp	alpha fetoprotein	0.226108
11785	Apbb1	amyloid beta (A4) precursor protein-binding, family B, member 1	0.225683
13346	Des	desmin	0.223279
14645	Glul	glutamate-ammonia ligase (glutamine synthetase)	0.22269
12182	Bst1	bone marrow stromal cell antigen 1	0.220948
71837	1700003E16Rik	RIKEN cDNA 1700003E16 gene	0.219881
387141	Mir22	microRNA 22	0.219881
327900	Ubtd2	ubiquitin domain containing 2	0.219875
257632	Nod2	nucleotide-binding oligomerization domain containing 2	0.219646
210029	Metrnl	meteorin, glial cell differentiation regulator-like	0.21858
27356	Insl6	insulin-like 6	0.217739
11861	Arl4a	ADP-ribosylation factor-like 4A	0.214871
70611	Fbxo33	F-box protein 33	0.212837
53860	Sept9	septin 9	0.212399
269060	Dagla	diacylglycerol lipase, alpha	0.211547
77809	Lrrc42	leucine rich repeat containing 42	0.210744
76854	Gper1	G protein-coupled estrogen receptor 1	0.209511
70025	Acot7	acyl-CoA thioesterase 7	0.209402
192187	Stab1	stabilin 1	0.208722
23874	Farsb	phenylalanyl-tRNA synthetase, beta subunit	0.206379
17970	Ncf2	neutrophil cytosolic factor 2	0.205932
12306	Anxa2	annexin A2	0.204393
54125	Polm	polymerase (DNA directed), mu	0.201985
67017	Fam210b	family with sequence similarity 210, member B	0.201019
[truncated: 23,541 more rows]

## Sheet: RAW WNT1_vs_Untr
GeneSymbol	GeneName	Description	GFOLD(0.01)
[truncated: 24,532 more rows]

[truncated: 1 more sheets: RAW PRUNE1-WNT1_vs_Wnt]
