# Supplementary material for: Prune-1 drives polarization of tumor-associated macrophages (TAMs) within the lung metastatic niche in triple-negative breast cancer
Source: iScience. 2020 Dec 13;24(1):101938. doi: 10.1016/j.isci.2020.101938 (PMC7779777; doi:10.1016/j.isci.2020.101938)
Supplement: Data S3. Proteins found into Extracellular Vesicles (EVs) derived from MMTV-Wnt1 cells, related to Figure 4A — The extracellular proteins (analyzed using label-free quantitative mass spectrometry technology) secreted within EVs isolated from the media culture supernatant of MMTV–Prune-1/Wnt1 cells are listed. Accession number, number of distinct peptides and description of the protein are shown. [file mmc4.xlsx]

## Sheet: MMTW_WnT_IGD_1st_EXP
Accession	Number of distinct peptides	Description of the protein
P11276	54	FINC_MOUSE Fibronectin OS=Mus musculus GN=Fn1 PE=1 SV=4
Q05793	19	PGBM_MOUSE Basement membrane-specific heparan sulfate proteoglycan core protein OS=Mus musculus GN=Hspg2 PE=1 SV=1
Q6IFX2	12	K1C42_MOUSE Keratin, type I cytoskeletal 42 OS=Mus musculus GN=Krt42 PE=1 SV=1
P50446	10	K2C6A_MOUSE Keratin, type II cytoskeletal 6A OS=Mus musculus GN=Krt6a PE=2 SV=3
P02535	9	K1C10_MOUSE Keratin, type I cytoskeletal 10 OS=Mus musculus GN=Krt10 PE=1 SV=3
P21956	9	MFGM_MOUSE Lactadherin OS=Mus musculus GN=Mfge8 PE=1 SV=3
Q68FD5	9	CLH1_MOUSE Clathrin heavy chain 1 OS=Mus musculus GN=Cltc PE=1 SV=3
Q922U2	9	K2C5_MOUSE Keratin, type II cytoskeletal 5 OS=Mus musculus GN=Krt5 PE=1 SV=1
P60710	8	ACTB_MOUSE Actin, cytoplasmic 1 OS=Mus musculus GN=Actb PE=1 SV=1
P63017	7	HSP7C_MOUSE Heat shock cognate 71 kDa protein OS=Mus musculus GN=Hspa8 PE=1 SV=1
Q9EQK5	7	MVP_MOUSE Major vault protein OS=Mus musculus GN=Mvp PE=1 SV=4
Q9QWL7	7	K1C17_MOUSE Keratin, type I cytoskeletal 17 OS=Mus musculus GN=Krt17 PE=1 SV=3
P04104	6	K2C1_MOUSE Keratin, type II cytoskeletal 1 OS=Mus musculus GN=Krt1 PE=1 SV=4
P07356	6	ANXA2_MOUSE Annexin A2 OS=Mus musculus GN=Anxa2 PE=1 SV=2
Q02257	6	PLAK_MOUSE Junction plakoglobin OS=Mus musculus GN=Jup PE=1 SV=3
E9Q557	5	DESP_MOUSE Desmoplakin OS=Mus musculus GN=Dsp PE=1 SV=1
Q60847	5	COCA1_MOUSE Collagen alpha-1(XII) chain OS=Mus musculus GN=Col12a1 PE=2 SV=3
Q8VDN2	5	AT1A1_MOUSE Sodium/potassium-transporting ATPase subunit alpha-1 OS=Mus musculus GN=Atp1a1 PE=1 SV=1
P0CG49	4	UBB_MOUSE Polyubiquitin-B OS=Mus musculus GN=Ubb PE=2 SV=1
P62806	4	H4_MOUSE Histone H4 OS=Mus musculus GN=Hist1h4a PE=1 SV=2
Q3TTY5	4	K22E_MOUSE Keratin, type II cytoskeletal 2 epidermal OS=Mus musculus GN=Krt2 PE=1 SV=1
O35639	3	ANXA3_MOUSE Annexin A3 OS=Mus musculus GN=Anxa3 PE=1 SV=4
P09055	3	ITB1_MOUSE Integrin beta-1 OS=Mus musculus GN=Itgb1 PE=1 SV=1
P10107	3	ANXA1_MOUSE Annexin A1 OS=Mus musculus GN=Anxa1 PE=1 SV=2
P10126	3	EF1A1_MOUSE Elongation factor 1-alpha 1 OS=Mus musculus GN=Eef1a1 PE=1 SV=3
P14824	3	ANXA6_MOUSE Annexin A6 OS=Mus musculus GN=Anxa6 PE=1 SV=3
P17182	3	ENOA_MOUSE Alpha-enolase OS=Mus musculus GN=Eno1 PE=1 SV=3
P26041	3	MOES_MOUSE Moesin OS=Mus musculus GN=Msn PE=1 SV=3
P52480	3	KPYM_MOUSE Pyruvate kinase PKM OS=Mus musculus GN=Pkm PE=1 SV=4
P53986	3	MOT1_MOUSE Monocarboxylate transporter 1 OS=Mus musculus GN=Slc16a1 PE=1 SV=1
P61982	3	1433G_MOUSE 14-3-3 protein gamma OS=Mus musculus GN=Ywhag PE=1 SV=2
P63101	3	1433Z_MOUSE 14-3-3 protein zeta/delta OS=Mus musculus GN=Ywhaz PE=1 SV=1
Q62470	3	ITA3_MOUSE Integrin alpha-3 OS=Mus musculus GN=Itga3 PE=1 SV=1
Q9Z2K1	3	K1C16_MOUSE Keratin, type I cytoskeletal 16 OS=Mus musculus GN=Krt16 PE=1 SV=3
P07901	2	HS90A_MOUSE Heat shock protein HSP 90-alpha OS=Mus musculus GN=Hsp90aa1 PE=1 SV=4
P11499	2	HS90B_MOUSE Heat shock protein HSP 90-beta OS=Mus musculus GN=Hsp90ab1 PE=1 SV=3
P17156	2	HSP72_MOUSE Heat shock-related 70 kDa protein 2 OS=Mus musculus GN=Hspa2 PE=1 SV=2
P26645	2	MARCS_MOUSE Myristoylated alanine-rich C-kinase substrate OS=Mus musculus GN=Marcks PE=1 SV=2
P97429	2	ANXA4_MOUSE Annexin A4 OS=Mus musculus GN=Anxa4 PE=2 SV=4
Q00623	2	APOA1_MOUSE Apolipoprotein A-I OS=Mus musculus GN=Apoa1 PE=1 SV=2
Q3UV17	2	K22O_MOUSE Keratin, type II cytoskeletal 2 oral OS=Mus musculus GN=Krt76 PE=2 SV=1
Q8VED5	2	K2C79_MOUSE Keratin, type II cytoskeletal 79 OS=Mus musculus GN=Krt79 PE=2 SV=2
Q99JR5	2	TINAL_MOUSE Tubulointerstitial nephritis antigen-like OS=Mus musculus GN=Tinagl1 PE=1 SV=1
E9Q4S1	1	PDE8B_MOUSE High affinity cAMP-specific and IBMX-insensitive 3',5'-cyclic phosphodiesterase 8B OS=Mus musculus GN=Pde8b PE=2 SV=1
O35566	1	CD151_MOUSE CD151 antigen OS=Mus musculus GN=Cd151 PE=2 SV=2
O88630	1	GOSR1_MOUSE Golgi SNAP receptor complex member 1 OS=Mus musculus GN=Gosr1 PE=1 SV=2
P01027	1	CO3_MOUSE Complement C3 OS=Mus musculus GN=C3 PE=1 SV=3
P01897	1	HA1L_MOUSE H-2 class I histocompatibility antigen, L-D alpha chain OS=Mus musculus GN=H2-L PE=1 SV=2
P06151	1	LDHA_MOUSE L-lactate dehydrogenase A chain OS=Mus musculus GN=Ldha PE=1 SV=3
P07724	1	ALBU_MOUSE Serum albumin OS=Mus musculus GN=Alb PE=1 SV=3
P0C0S6	1	H2AZ_MOUSE Histone H2A.Z OS=Mus musculus GN=H2afz PE=1 SV=2
P10639	1	THIO_MOUSE Thioredoxin OS=Mus musculus GN=Txn PE=1 SV=3
P10852	1	4F2_MOUSE 4F2 cell-surface antigen heavy chain OS=Mus musculus GN=Slc3a2 PE=1 SV=1
P16627	1	HS71L_MOUSE Heat shock 70 kDa protein 1-like OS=Mus musculus GN=Hspa1l PE=2 SV=4
P17742	1	PPIA_MOUSE Peptidyl-prolyl cis-trans isomerase A OS=Mus musculus GN=Ppia PE=1 SV=2
P17897	1	LYZ1_MOUSE Lysozyme C-1 OS=Mus musculus GN=Lyz1 PE=1 SV=1
P18760	1	COF1_MOUSE Cofilin-1 OS=Mus musculus GN=Cfl1 PE=1 SV=3
P21107	1	TPM3_MOUSE Tropomyosin alpha-3 chain OS=Mus musculus GN=Tpm3 PE=1 SV=3
P21995	1	EMB_MOUSE Embigin OS=Mus musculus GN=Emb PE=1 SV=2
P27600	1	GNA12_MOUSE Guanine nucleotide-binding protein subunit alpha-12 OS=Mus musculus GN=Gna12 PE=1 SV=3
P29387	1	GBB4_MOUSE Guanine nucleotide-binding protein subunit beta-4 OS=Mus musculus GN=Gnb4 PE=2 SV=4
P41731	1	CD63_MOUSE CD63 antigen OS=Mus musculus GN=Cd63 PE=1 SV=2
P47941	1	CRKL_MOUSE Crk-like protein OS=Mus musculus GN=Crkl PE=1 SV=2
P97384	1	ANX11_MOUSE Annexin A11 OS=Mus musculus GN=Anxa11 PE=1 SV=2
Q01338	1	ADA2A_MOUSE Alpha-2A adrenergic receptor OS=Mus musculus GN=Adra2a PE=1 SV=1
Q01853	1	TERA_MOUSE Transitional endoplasmic reticulum ATPase OS=Mus musculus GN=Vcp PE=1 SV=4
Q05816	1	FABP5_MOUSE Fatty acid-binding protein, epidermal OS=Mus musculus GN=Fabp5 PE=1 SV=3
Q3U3V8	1	XRRA1_MOUSE X-ray radiation resistance-associated protein 1 OS=Mus musculus GN=Xrra1 PE=2 SV=1
Q5U405	1	TMPSD_MOUSE Transmembrane protease serine 13 OS=Mus musculus GN=Tmprss13 PE=2 SV=2
Q61171	1	PRDX2_MOUSE Peroxiredoxin-2 OS=Mus musculus GN=Prdx2 PE=1 SV=3
Q61495	1	DSG1A_MOUSE Desmoglein-1-alpha OS=Mus musculus GN=Dsg1a PE=2 SV=2
Q64277	1	BST1_MOUSE ADP-ribosyl cyclase/cyclic ADP-ribose hydrolase 2 OS=Mus musculus GN=Bst1 PE=1 SV=1
Q64302	1	T4S1_MOUSE Transmembrane 4 L6 family member 1 OS=Mus musculus GN=Tm4sf1 PE=1 SV=1
Q69ZU8	1	ANKR6_MOUSE Ankyrin repeat domain-containing protein 6 OS=Mus musculus GN=Ankrd6 PE=1 SV=2
Q6IME9	1	K2C72_MOUSE Keratin, type II cytoskeletal 72 OS=Mus musculus GN=Krt72 PE=3 SV=1
Q6NXH9	1	K2C73_MOUSE Keratin, type II cytoskeletal 73 OS=Mus musculus GN=Krt73 PE=1 SV=1
Q6PHN9	1	RAB35_MOUSE Ras-related protein Rab-35 OS=Mus musculus GN=Rab35 PE=1 SV=1
Q7SIG6	1	ASAP2_MOUSE Arf-GAP with SH3 domain, ANK repeat and PH domain-containing protein 2 OS=Mus musculus GN=Asap2 PE=1 SV=3
Q80Y81	1	RNZ2_MOUSE Zinc phosphodiesterase ELAC protein 2 OS=Mus musculus GN=Elac2 PE=1 SV=1
Q8BGZ7	1	K2C75_MOUSE Keratin, type II cytoskeletal 75 OS=Mus musculus GN=Krt75 PE=1 SV=1
Q8BVF4	1	CCD30_MOUSE Coiled-coil domain-containing protein 30 OS=Mus musculus GN=Ccdc30 PE=2 SV=1
Q8C3P7	1	MTA70_MOUSE N6-adenosine-methyltransferase subunit METTL3 OS=Mus musculus GN=Mettl3 PE=1 SV=2
Q8CI52	1	GRM1C_MOUSE GRAM domain-containing protein 1C OS=Mus musculus GN=Gramd1c PE=2 SV=1
Q8R1B4	1	EIF3C_MOUSE Eukaryotic translation initiation factor 3 subunit C OS=Mus musculus GN=Eif3c PE=1 SV=1
Q8VDD5	1	MYH9_MOUSE Myosin-9 OS=Mus musculus GN=Myh9 PE=1 SV=4
Q8VDV8	1	MITD1_MOUSE MIT domain-containing protein 1 OS=Mus musculus GN=Mitd1 PE=1 SV=1
Q920Q4	1	VPS16_MOUSE Vacuolar protein sorting-associated protein 16 homolog OS=Mus musculus GN=Vps16 PE=1 SV=3
Q921I1	1	TRFE_MOUSE Serotransferrin OS=Mus musculus GN=Tf PE=1 SV=1
Q99J93	1	IFM2_MOUSE Interferon-induced transmembrane protein 2 OS=Mus musculus GN=Ifitm2 PE=1 SV=1
Q99LC3	1	NDUAA_MOUSE NADH dehydrogenase [ubiquinone] 1 alpha subcomplex subunit 10, mitochondrial OS=Mus musculus GN=Ndufa10 PE=1 SV=1
Q9CQN1	1	TRAP1_MOUSE Heat shock protein 75 kDa, mitochondrial OS=Mus musculus GN=Trap1 PE=1 SV=1
Q9D554	1	SF3A3_MOUSE Splicing factor 3A subunit 3 OS=Mus musculus GN=Sf3a3 PE=2 SV=2
Q9D7P9	1	SPB12_MOUSE Serpin B12 OS=Mus musculus GN=Serpinb12 PE=2 SV=1
Q9QWK4	1	CD5L_MOUSE CD5 antigen-like OS=Mus musculus GN=Cd5l PE=1 SV=3
Q9QZM3	1	CLCF1_MOUSE Cardiotrophin-like cytokine factor 1 OS=Mus musculus GN=Clcf1 PE=2 SV=1
Q9QZR0	1	RNF25_MOUSE E3 ubiquitin-protein ligase RNF25 OS=Mus musculus GN=Rnf25 PE=1 SV=2
Q9R118	1	HTRA1_MOUSE Serine protease HTRA1 OS=Mus musculus GN=Htra1 PE=1 SV=2
Q9WU78	1	PDC6I_MOUSE Programmed cell death 6-interacting protein OS=Mus musculus GN=Pdcd6ip PE=1 SV=3
Q9WV91	1	FPRP_MOUSE Prostaglandin F2 receptor negative regulator OS=Mus musculus GN=Ptgfrn PE=1 SV=2

## Sheet: MMTW_WnT_IGD_2nd_EXP
Accession	Number of distinct peptides	Description of the protein
P11276	37	FINC_MOUSE Fibronectin OS=Mus musculus GN=Fn1 PE=1 SV=4
Q60847	16	COCA1_MOUSE Collagen alpha-1(XII) chain OS=Mus musculus GN=Col12a1 PE=2 SV=3
Q68FD5	12	CLH1_MOUSE Clathrin heavy chain 1 OS=Mus musculus GN=Cltc PE=1 SV=3
Q9EQK5	10	MVP_MOUSE Major vault protein OS=Mus musculus GN=Mvp PE=1 SV=4
Q8VDN2	9	AT1A1_MOUSE Sodium/potassium-transporting ATPase subunit alpha-1 OS=Mus musculus GN=Atp1a1 PE=1 SV=1
Q05793	8	PGBM_MOUSE Basement membrane-specific heparan sulfate proteoglycan core protein OS=Mus musculus GN=Hspg2 PE=1 SV=1
O35639	7	ANXA3_MOUSE Annexin A3 OS=Mus musculus GN=Anxa3 PE=1 SV=4
P09055	7	ITB1_MOUSE Integrin beta-1 OS=Mus musculus GN=Itgb1 PE=1 SV=1
Q9WU78	7	PDC6I_MOUSE Programmed cell death 6-interacting protein OS=Mus musculus GN=Pdcd6ip PE=1 SV=3
P10107	6	ANXA1_MOUSE Annexin A1 OS=Mus musculus GN=Anxa1 PE=1 SV=2
P21956	6	MFGM_MOUSE Lactadherin OS=Mus musculus GN=Mfge8 PE=1 SV=3
P60710	6	ACTB_MOUSE Actin, cytoplasmic 1 OS=Mus musculus GN=Actb PE=1 SV=1
P63017	6	HSP7C_MOUSE Heat shock cognate 71 kDa protein OS=Mus musculus GN=Hspa8 PE=1 SV=1
P02535	5	K1C10_MOUSE Keratin, type I cytoskeletal 10 OS=Mus musculus GN=Krt10 PE=1 SV=3
P14824	5	ANXA6_MOUSE Annexin A6 OS=Mus musculus GN=Anxa6 PE=1 SV=3
P26231	5	CTNA1_MOUSE Catenin alpha-1 OS=Mus musculus GN=Ctnna1 PE=1 SV=1
Q62470	5	ITA3_MOUSE Integrin alpha-3 OS=Mus musculus GN=Itga3 PE=1 SV=1
Q6IFX2	5	K1C42_MOUSE Keratin, type I cytoskeletal 42 OS=Mus musculus GN=Krt42 PE=1 SV=1
B2RXS4	4	PLXB2_MOUSE Plexin-B2 OS=Mus musculus GN=Plxnb2 PE=1 SV=1
P04104	4	K2C1_MOUSE Keratin, type II cytoskeletal 1 OS=Mus musculus GN=Krt1 PE=1 SV=4
P07356	4	ANXA2_MOUSE Annexin A2 OS=Mus musculus GN=Anxa2 PE=1 SV=2
P17182	4	ENOA_MOUSE Alpha-enolase OS=Mus musculus GN=Eno1 PE=1 SV=3
P50446	4	K2C6A_MOUSE Keratin, type II cytoskeletal 6A OS=Mus musculus GN=Krt6a PE=1 SV=3
Q9WVK4	4	EHD1_MOUSE EH domain-containing protein 1 OS=Mus musculus GN=Ehd1 PE=1 SV=1
P06151	3	LDHA_MOUSE L-lactate dehydrogenase A chain OS=Mus musculus GN=Ldha PE=1 SV=3
P0CG49	3	UBB_MOUSE Polyubiquitin-B OS=Mus musculus GN=Ubb PE=2 SV=1
P10126	3	EF1A1_MOUSE Elongation factor 1-alpha 1 OS=Mus musculus GN=Eef1a1 PE=1 SV=3
P10852	3	4F2_MOUSE 4F2 cell-surface antigen heavy chain OS=Mus musculus GN=Slc3a2 PE=1 SV=1
P48036	3	ANXA5_MOUSE Annexin A5 OS=Mus musculus GN=Anxa5 PE=1 SV=1
P52480	3	KPYM_MOUSE Pyruvate kinase PKM OS=Mus musculus GN=Pkm PE=1 SV=4
Q64727	3	VINC_MOUSE Vinculin OS=Mus musculus GN=Vcl PE=1 SV=4
Q9WV91	3	FPRP_MOUSE Prostaglandin F2 receptor negative regulator OS=Mus musculus GN=Ptgfrn PE=1 SV=2
G5E829	2	AT2B1_MOUSE Plasma membrane calcium-transporting ATPase 1 OS=Mus musculus GN=Atp2b1 PE=1 SV=1
P05213	2	TBA1B_MOUSE Tubulin alpha-1B chain OS=Mus musculus GN=Tuba1b PE=1 SV=2
P07744	2	K2C4_MOUSE Keratin, type II cytoskeletal 4 OS=Mus musculus GN=Krt4 PE=1 SV=2
P09242	2	PPBT_MOUSE Alkaline phosphatase, tissue-nonspecific isozyme OS=Mus musculus GN=Alpl PE=1 SV=2
P0C0S6	2	H2AZ_MOUSE Histone H2A.Z OS=Mus musculus GN=H2afz PE=1 SV=2
P11499	2	HS90B_MOUSE Heat shock protein HSP 90-beta OS=Mus musculus GN=Hsp90ab1 PE=1 SV=3
P18760	2	COF1_MOUSE Cofilin-1 OS=Mus musculus GN=Cfl1 PE=1 SV=3
P21995	2	EMB_MOUSE Embigin OS=Mus musculus GN=Emb PE=1 SV=2
P26041	2	MOES_MOUSE Moesin OS=Mus musculus GN=Msn PE=1 SV=3
P30999	2	CTND1_MOUSE Catenin delta-1 OS=Mus musculus GN=Ctnnd1 PE=1 SV=2
P35700	2	PRDX1_MOUSE Peroxiredoxin-1 OS=Mus musculus GN=Prdx1 PE=1 SV=1
P58252	2	EF2_MOUSE Elongation factor 2 OS=Mus musculus GN=Eef2 PE=1 SV=2
P61982	2	1433G_MOUSE 14-3-3 protein gamma OS=Mus musculus GN=Ywhag PE=1 SV=2
P62259	2	1433E_MOUSE 14-3-3 protein epsilon OS=Mus musculus GN=Ywhae PE=1 SV=1
P62806	2	H4_MOUSE Histone H4 OS=Mus musculus GN=Hist1h4a PE=1 SV=2
P63094	2	GNAS2_MOUSE Guanine nucleotide-binding protein G(s) subunit alpha isoforms short OS=Mus musculus GN=Gnas PE=1 SV=1
P97429	2	ANXA4_MOUSE Annexin A4 OS=Mus musculus GN=Anxa4 PE=2 SV=4
P99024	2	TBB5_MOUSE Tubulin beta-5 chain OS=Mus musculus GN=Tubb5 PE=1 SV=1
Q02248	2	CTNB1_MOUSE Catenin beta-1 OS=Mus musculus GN=Ctnnb1 PE=1 SV=1
Q02257	2	PLAK_MOUSE Junction plakoglobin OS=Mus musculus GN=Jup PE=1 SV=3
Q61805	2	LBP_MOUSE Lipopolysaccharide-binding protein OS=Mus musculus GN=Lbp PE=1 SV=2
Q61838	2	A2M_MOUSE Alpha-2-macroglobulin OS=Mus musculus GN=A2m PE=1 SV=3
Q922U2	2	K2C5_MOUSE Keratin, type II cytoskeletal 5 OS=Mus musculus GN=Krt5 PE=1 SV=1
Q9CQW9	2	IFM3_MOUSE Interferon-induced transmembrane protein 3 OS=Mus musculus GN=Ifitm3 PE=1 SV=1
Q9WTY4	2	AQP5_MOUSE Aquaporin-5 OS=Mus musculus GN=Aqp5 PE=2 SV=1
Q9Z2K1	2	K1C16_MOUSE Keratin, type I cytoskeletal 16 OS=Mus musculus GN=Krt16 PE=1 SV=3
E9Q414	1	APOB_MOUSE Apolipoprotein B-100 OS=Mus musculus GN=Apob PE=1 SV=1
O08992	1	SDCB1_MOUSE Syntenin-1 OS=Mus musculus GN=Sdcbp PE=1 SV=1
O35054	1	CLD4_MOUSE Claudin-4 OS=Mus musculus GN=Cldn4 PE=1 SV=1
O35379	1	MRP1_MOUSE Multidrug resistance-associated protein 1 OS=Mus musculus GN=Abcc1 PE=1 SV=1
O54901	1	OX2G_MOUSE OX-2 membrane glycoprotein OS=Mus musculus GN=Cd200 PE=1 SV=1
O70250	1	PGAM2_MOUSE Phosphoglycerate mutase 2 OS=Mus musculus GN=Pgam2 PE=1 SV=3
O70589	1	CSKP_MOUSE Peripheral plasma membrane protein CASK OS=Mus musculus GN=Cask PE=1 SV=2
P01942	1	HBA_MOUSE Hemoglobin subunit alpha OS=Mus musculus GN=Hba PE=1 SV=2
P02088	1	HBB1_MOUSE Hemoglobin subunit beta-1 OS=Mus musculus GN=Hbb-b1 PE=1 SV=2
P03995	1	GFAP_MOUSE Glial fibrillary acidic protein OS=Mus musculus GN=Gfap PE=1 SV=4
P07310	1	KCRM_MOUSE Creatine kinase M-type OS=Mus musculus GN=Ckm PE=1 SV=1
P07724	1	ALBU_MOUSE Serum albumin OS=Mus musculus GN=Alb PE=1 SV=3
P08752	1	GNAI2_MOUSE Guanine nucleotide-binding protein G(i) subunit alpha-2 OS=Mus musculus GN=Gnai2 PE=1 SV=5
P09411	1	PGK1_MOUSE Phosphoglycerate kinase 1 OS=Mus musculus GN=Pgk1 PE=1 SV=4
P10630	1	IF4A2_MOUSE Eukaryotic initiation factor 4A-II OS=Mus musculus GN=Eif4a2 PE=2 SV=2
P10853	1	H2B1F_MOUSE Histone H2B type 1-F/J/L OS=Mus musculus GN=Hist1h2bf PE=1 SV=2
P12815	1	PDCD6_MOUSE Programmed cell death protein 6 OS=Mus musculus GN=Pdcd6 PE=1 SV=2
P16858	1	G3P_MOUSE Glyceraldehyde-3-phosphate dehydrogenase OS=Mus musculus GN=Gapdh PE=1 SV=2
P17047	1	LAMP2_MOUSE Lysosome-associated membrane glycoprotein 2 OS=Mus musculus GN=Lamp2 PE=2 SV=2
P17742	1	PPIA_MOUSE Peptidyl-prolyl cis-trans isomerase A OS=Mus musculus GN=Ppia PE=1 SV=2
P18872	1	GNAO_MOUSE Guanine nucleotide-binding protein G(o) subunit alpha OS=Mus musculus GN=Gnao1 PE=1 SV=3
P21278	1	GNA11_MOUSE Guanine nucleotide-binding protein subunit alpha-11 OS=Mus musculus GN=Gna11 PE=1 SV=1
P22752	1	H2A1_MOUSE Histone H2A type 1 OS=Mus musculus GN=Hist1h2ab PE=1 SV=3
P27600	1	GNA12_MOUSE Guanine nucleotide-binding protein subunit alpha-12 OS=Mus musculus GN=Gna12 PE=1 SV=3
P28665	1	MUG1_MOUSE Murinoglobulin-1 OS=Mus musculus GN=Mug1 PE=1 SV=3
P29387	1	GBB4_MOUSE Guanine nucleotide-binding protein subunit beta-4 OS=Mus musculus GN=Gnb4 PE=2 SV=4
P35762	1	CD81_MOUSE CD81 antigen OS=Mus musculus GN=Cd81 PE=1 SV=2
P40237	1	CD82_MOUSE CD82 antigen OS=Mus musculus GN=Cd82 PE=1 SV=1
P40240	1	CD9_MOUSE CD9 antigen OS=Mus musculus GN=Cd9 PE=1 SV=2
P41731	1	CD63_MOUSE CD63 antigen OS=Mus musculus GN=Cd63 PE=1 SV=2
P43406	1	ITAV_MOUSE Integrin alpha-V OS=Mus musculus GN=Itgav PE=1 SV=2
P46467	1	VPS4B_MOUSE Vacuolar protein sorting-associated protein 4B OS=Mus musculus GN=Vps4b PE=1 SV=2
P51150	1	RAB7A_MOUSE Ras-related protein Rab-7a OS=Mus musculus GN=Rab7a PE=1 SV=2
P53986	1	MOT1_MOUSE Monocarboxylate transporter 1 OS=Mus musculus GN=Slc16a1 PE=1 SV=1
P56480	1	ATPB_MOUSE ATP synthase subunit beta, mitochondrial OS=Mus musculus GN=Atp5b PE=1 SV=2
P59997	1	KDM2A_MOUSE Lysine-specific demethylase 2A OS=Mus musculus GN=Kdm2a PE=1 SV=2
P60764	1	RAC3_MOUSE Ras-related C3 botulinum toxin substrate 3 OS=Mus musculus GN=Rac3 PE=1 SV=1
P61205	1	ARF3_MOUSE ADP-ribosylation factor 3 OS=Mus musculus GN=Arf3 PE=2 SV=2
P62204	1	CALM_MOUSE Calmodulin OS=Mus musculus GN=Calm1 PE=1 SV=2
P62835	1	RAP1A_MOUSE Ras-related protein Rap-1A OS=Mus musculus GN=Rap1a PE=2 SV=1
P63101	1	1433Z_MOUSE 14-3-3 protein zeta/delta OS=Mus musculus GN=Ywhaz PE=1 SV=1
P70452	1	STX4_MOUSE Syntaxin-4 OS=Mus musculus GN=Stx4 PE=1 SV=1
P97370	1	AT1B3_MOUSE Sodium/potassium-transporting ATPase subunit beta-3 OS=Mus musculus GN=Atp1b3 PE=1 SV=1
P97384	1	ANX11_MOUSE Annexin A11 OS=Mus musculus GN=Anxa11 PE=1 SV=2
Q00623	1	APOA1_MOUSE Apolipoprotein A-I OS=Mus musculus GN=Apoa1 PE=1 SV=2
Q01279	1	EGFR_MOUSE Epidermal growth factor receptor OS=Mus musculus GN=Egfr PE=1 SV=1
Q5PR73	1	DIRA2_MOUSE GTP-binding protein Di-Ras2 OS=Mus musculus GN=Diras2 PE=2 SV=1
Q5SQX6	1	CYFP2_MOUSE Cytoplasmic FMR1-interacting protein 2 OS=Mus musculus GN=Cyfip2 PE=1 SV=2
Q60770	1	STXB3_MOUSE Syntaxin-binding protein 3 OS=Mus musculus GN=Stxbp3 PE=1 SV=1
Q61503	1	5NTD_MOUSE 5'-nucleotidase OS=Mus musculus GN=Nt5e PE=1 SV=2
Q61598	1	GDIB_MOUSE Rab GDP dissociation inhibitor beta OS=Mus musculus GN=Gdi2 PE=1 SV=1
Q61735	1	CD47_MOUSE Leukocyte surface antigen CD47 OS=Mus musculus GN=Cd47 PE=1 SV=2
Q62009	1	POSTN_MOUSE Periostin OS=Mus musculus GN=Postn PE=1 SV=2
Q7TPW1	1	NEXN_MOUSE Nexilin OS=Mus musculus GN=Nexn PE=2 SV=3
Q80X19	1	COEA1_MOUSE Collagen alpha-1(XIV) chain OS=Mus musculus GN=Col14a1 PE=2 SV=2
Q80Y20	1	ALKB8_MOUSE Alkylated DNA repair protein alkB homolog 8 OS=Mus musculus GN=Alkbh8 PE=1 SV=1
Q8BGZ7	1	K2C75_MOUSE Keratin, type II cytoskeletal 75 OS=Mus musculus GN=Krt75 PE=1 SV=1
Q8BH64	1	EHD2_MOUSE EH domain-containing protein 2 OS=Mus musculus GN=Ehd2 PE=1 SV=1
Q8BKG3	1	PTK7_MOUSE Inactive tyrosine-protein kinase 7 OS=Mus musculus GN=Ptk7 PE=1 SV=1
Q8BXQ2	1	PIGT_MOUSE GPI transamidase component PIG-T OS=Mus musculus GN=Pigt PE=1 SV=2
Q8CHY6	1	P66A_MOUSE Transcriptional repressor p66 alpha OS=Mus musculus GN=Gatad2a PE=1 SV=2
Q8JZW4	1	CPNE5_MOUSE Copine-5 OS=Mus musculus GN=Cpne5 PE=2 SV=1
Q8JZZ7	1	LPHN2_MOUSE Latrophilin-2 (Fragment) OS=Mus musculus GN=Lphn2 PE=1 SV=2
Q8K386	1	RAB15_MOUSE Ras-related protein Rab-15 OS=Mus musculus GN=Rab15 PE=1 SV=1
Q8K4F5	1	ABHDB_MOUSE Alpha/beta hydrolase domain-containing protein 11 OS=Mus musculus GN=Abhd11 PE=1 SV=1
Q8R366	1	IGSF8_MOUSE Immunoglobulin superfamily member 8 OS=Mus musculus GN=Igsf8 PE=1 SV=2
Q8VED5	1	K2C79_MOUSE Keratin, type II cytoskeletal 79 OS=Mus musculus GN=Krt79 PE=2 SV=2
Q923B6	1	STEA4_MOUSE Metalloreductase STEAP4 OS=Mus musculus GN=Steap4 PE=2 SV=1
Q99PT1	1	GDIR1_MOUSE Rho GDP-dissociation inhibitor 1 OS=Mus musculus GN=Arhgdia PE=1 SV=3
Q9EQM6	1	DGCR8_MOUSE Microprocessor complex subunit DGCR8 OS=Mus musculus GN=Dgcr8 PE=2 SV=2
Q9JII6	1	AK1A1_MOUSE Alcohol dehydrogenase [NADP(+)] OS=Mus musculus GN=Akr1a1 PE=1 SV=3
Q9JIM1	1	S29A1_MOUSE Equilibrative nucleoside transporter 1 OS=Mus musculus GN=Slc29a1 PE=1 SV=3
Q9JIZ9	1	PLS3_MOUSE Phospholipid scramblase 3 OS=Mus musculus GN=Plscr3 PE=1 SV=1
Q9QXK3	1	COPG2_MOUSE Coatomer subunit gamma-2 OS=Mus musculus GN=Copg2 PE=2 SV=1
Q9R118	1	HTRA1_MOUSE Serine protease HTRA1 OS=Mus musculus GN=Htra1 PE=1 SV=2
Q9WTI7	1	MYO1C_MOUSE Unconventional myosin-Ic OS=Mus musculus GN=Myo1c PE=1 SV=2
Q9WTS5	1	TEN2_MOUSE Teneurin-2 OS=Mus musculus GN=Tenm2 PE=2 SV=1
Q9Z0K8	1	VNN1_MOUSE Pantetheinase OS=Mus musculus GN=Vnn1 PE=1 SV=3

## Sheet: MMTW_WnT_IGD_3rd_EXP
Accession	Number of distinct peptides	Description of the protein
P11276	48	FINC_MOUSE Fibronectin OS=Mus musculus GN=Fn1 PE=1 SV=4
P63017	16	HSP7C_MOUSE Heat shock cognate 71 kDa protein OS=Mus musculus GN=Hspa8 PE=1 SV=1
Q9EQK5	15	MVP_MOUSE Major vault protein OS=Mus musculus GN=Mvp PE=1 SV=4
P21956	10	MFGM_MOUSE Lactadherin OS=Mus musculus GN=Mfge8 PE=1 SV=3
P02535	9	K1C10_MOUSE Keratin, type I cytoskeletal 10 OS=Mus musculus GN=Krt10 PE=1 SV=3
P26041	9	MOES_MOUSE Moesin OS=Mus musculus GN=Msn PE=1 SV=3
Q9WU78	8	PDC6I_MOUSE Programmed cell death 6-interacting protein OS=Mus musculus GN=Pdcd6ip PE=1 SV=3
P60710	7	ACTB_MOUSE Actin, cytoplasmic 1 OS=Mus musculus GN=Actb PE=1 SV=1
Q62470	7	ITA3_MOUSE Integrin alpha-3 OS=Mus musculus GN=Itga3 PE=1 SV=1
Q6IFX2	7	K1C42_MOUSE Keratin, type I cytoskeletal 42 OS=Mus musculus GN=Krt42 PE=1 SV=1
O35639	6	ANXA3_MOUSE Annexin A3 OS=Mus musculus GN=Anxa3 PE=1 SV=4
P10107	6	ANXA1_MOUSE Annexin A1 OS=Mus musculus GN=Anxa1 PE=1 SV=2
Q02257	6	PLAK_MOUSE Junction plakoglobin OS=Mus musculus GN=Jup PE=1 SV=3
Q8BFZ3	6	ACTBL_MOUSE Beta-actin-like protein 2 OS=Mus musculus GN=Actbl2 PE=1 SV=1
Q8VDN2	6	AT1A1_MOUSE Sodium/potassium-transporting ATPase subunit alpha-1 OS=Mus musculus GN=Atp1a1 PE=1 SV=1
Q922U2	6	K2C5_MOUSE Keratin, type II cytoskeletal 5 OS=Mus musculus GN=Krt5 PE=1 SV=1
Q9WVK4	6	EHD1_MOUSE EH domain-containing protein 1 OS=Mus musculus GN=Ehd1 PE=1 SV=1
P04104	5	K2C1_MOUSE Keratin, type II cytoskeletal 1 OS=Mus musculus GN=Krt1 PE=1 SV=4
P09055	5	ITB1_MOUSE Integrin beta-1 OS=Mus musculus GN=Itgb1 PE=1 SV=1
P17182	5	ENOA_MOUSE Alpha-enolase OS=Mus musculus GN=Eno1 PE=1 SV=3
Q3TTY5	5	K22E_MOUSE Keratin, type II cytoskeletal 2 epidermal OS=Mus musculus GN=Krt2 PE=1 SV=1
P07356	4	ANXA2_MOUSE Annexin A2 OS=Mus musculus GN=Anxa2 PE=1 SV=2
P0CG49	4	UBB_MOUSE Polyubiquitin-B OS=Mus musculus GN=Ubb PE=2 SV=1
P10852	4	4F2_MOUSE 4F2 cell-surface antigen heavy chain OS=Mus musculus GN=Slc3a2 PE=1 SV=1
P11499	4	HS90B_MOUSE Heat shock protein HSP 90-beta OS=Mus musculus GN=Hsp90ab1 PE=1 SV=3
P30999	4	CTND1_MOUSE Catenin delta-1 OS=Mus musculus GN=Ctnnd1 PE=1 SV=2
P50446	4	K2C6A_MOUSE Keratin, type II cytoskeletal 6A OS=Mus musculus GN=Krt6a PE=1 SV=3
Q05793	4	PGBM_MOUSE Basement membrane-specific heparan sulfate proteoglycan core protein OS=Mus musculus GN=Hspg2 PE=1 SV=1
Q61781	4	K1C14_MOUSE Keratin, type I cytoskeletal 14 OS=Mus musculus GN=Krt14 PE=1 SV=2
Q68FD5	4	CLH1_MOUSE Clathrin heavy chain 1 OS=Mus musculus GN=Cltc PE=1 SV=3
Q9Z2K1	4	K1C16_MOUSE Keratin, type I cytoskeletal 16 OS=Mus musculus GN=Krt16 PE=1 SV=3
O08992	3	SDCB1_MOUSE Syntenin-1 OS=Mus musculus GN=Sdcbp PE=1 SV=1
P05213	3	TBA1B_MOUSE Tubulin alpha-1B chain OS=Mus musculus GN=Tuba1b PE=1 SV=2
P10126	3	EF1A1_MOUSE Elongation factor 1-alpha 1 OS=Mus musculus GN=Eef1a1 PE=1 SV=3
P17742	3	PPIA_MOUSE Peptidyl-prolyl cis-trans isomerase A OS=Mus musculus GN=Ppia PE=1 SV=2
P62806	3	H4_MOUSE Histone H4 OS=Mus musculus GN=Hist1h4a PE=1 SV=2
Q02248	3	CTNB1_MOUSE Catenin beta-1 OS=Mus musculus GN=Ctnnb1 PE=1 SV=1
Q61805	3	LBP_MOUSE Lipopolysaccharide-binding protein OS=Mus musculus GN=Lbp PE=1 SV=2
Q9WTI7	3	MYO1C_MOUSE Unconventional myosin-Ic OS=Mus musculus GN=Myo1c PE=1 SV=2
E9Q557	2	DESP_MOUSE Desmoplakin OS=Mus musculus GN=Dsp PE=1 SV=1
P01027	2	CO3_MOUSE Complement C3 OS=Mus musculus GN=C3 PE=1 SV=3
P01942	2	HBA_MOUSE Hemoglobin subunit alpha OS=Mus musculus GN=Hba PE=1 SV=2
P14824	2	ANXA6_MOUSE Annexin A6 OS=Mus musculus GN=Anxa6 PE=1 SV=3
P16858	2	G3P_MOUSE Glyceraldehyde-3-phosphate dehydrogenase OS=Mus musculus GN=Gapdh PE=1 SV=2
P18760	2	COF1_MOUSE Cofilin-1 OS=Mus musculus GN=Cfl1 PE=1 SV=3
P26231	2	CTNA1_MOUSE Catenin alpha-1 OS=Mus musculus GN=Ctnna1 PE=1 SV=1
P35700	2	PRDX1_MOUSE Peroxiredoxin-1 OS=Mus musculus GN=Prdx1 PE=1 SV=1
P48036	2	ANXA5_MOUSE Annexin A5 OS=Mus musculus GN=Anxa5 PE=1 SV=1
P52480	2	KPYM_MOUSE Pyruvate kinase PKM OS=Mus musculus GN=Pkm PE=1 SV=4
P56480	2	ATPB_MOUSE ATP synthase subunit beta, mitochondrial OS=Mus musculus GN=Atp5b PE=1 SV=2
P61982	2	1433G_MOUSE 14-3-3 protein gamma OS=Mus musculus GN=Ywhag PE=1 SV=2
P62071	2	RRAS2_MOUSE Ras-related protein R-Ras2 OS=Mus musculus GN=Rras2 PE=1 SV=1
P63101	2	1433Z_MOUSE 14-3-3 protein zeta/delta OS=Mus musculus GN=Ywhaz PE=1 SV=1
P97429	2	ANXA4_MOUSE Annexin A4 OS=Mus musculus GN=Anxa4 PE=2 SV=4
Q00623	2	APOA1_MOUSE Apolipoprotein A-I OS=Mus musculus GN=Apoa1 PE=1 SV=2
Q6GQT1	2	A2MP_MOUSE Alpha-2-macroglobulin-P OS=Mus musculus GN=A2mp PE=2 SV=2
Q6NXH9	2	K2C73_MOUSE Keratin, type II cytoskeletal 73 OS=Mus musculus GN=Krt73 PE=1 SV=1
Q8R366	2	IGSF8_MOUSE Immunoglobulin superfamily member 8 OS=Mus musculus GN=Igsf8 PE=1 SV=2
Q99PT1	2	GDIR1_MOUSE Rho GDP-dissociation inhibitor 1 OS=Mus musculus GN=Arhgdia PE=1 SV=3
A2A863	1	ITB4_MOUSE Integrin beta-4 OS=Mus musculus GN=Itgb4 PE=2 SV=1
A2AQ07	1	TBB1_MOUSE Tubulin beta-1 chain OS=Mus musculus GN=Tubb1 PE=1 SV=1
B2RXS4	1	PLXB2_MOUSE Plexin-B2 OS=Mus musculus GN=Plxnb2 PE=1 SV=1
E9Q414	1	APOB_MOUSE Apolipoprotein B-100 OS=Mus musculus GN=Apob PE=1 SV=1
O35682	1	MYADM_MOUSE Myeloid-associated differentiation marker OS=Mus musculus GN=Myadm PE=2 SV=2
O70423	1	AOC3_MOUSE Membrane primary amine oxidase OS=Mus musculus GN=Aoc3 PE=2 SV=3
O88844	1	IDHC_MOUSE Isocitrate dehydrogenase [NADP] cytoplasmic OS=Mus musculus GN=Idh1 PE=1 SV=2
O88845	1	AKA10_MOUSE A-kinase anchor protein 10, mitochondrial OS=Mus musculus GN=Akap10 PE=1 SV=3
P00342	1	LDHC_MOUSE L-lactate dehydrogenase C chain OS=Mus musculus GN=Ldhc PE=1 SV=2
P02088	1	HBB1_MOUSE Hemoglobin subunit beta-1 OS=Mus musculus GN=Hbb-b1 PE=1 SV=2
P05784	1	K1C18_MOUSE Keratin, type I cytoskeletal 18 OS=Mus musculus GN=Krt18 PE=1 SV=5
P07724	1	ALBU_MOUSE Serum albumin OS=Mus musculus GN=Alb PE=1 SV=3
P08730	1	K1C13_MOUSE Keratin, type I cytoskeletal 13 OS=Mus musculus GN=Krt13 PE=1 SV=2
P08752	1	GNAI2_MOUSE Guanine nucleotide-binding protein G(i) subunit alpha-2 OS=Mus musculus GN=Gnai2 PE=1 SV=5
P09411	1	PGK1_MOUSE Phosphoglycerate kinase 1 OS=Mus musculus GN=Pgk1 PE=1 SV=4
P0C0S6	1	H2AZ_MOUSE Histone H2A.Z OS=Mus musculus GN=H2afz PE=1 SV=2
P10630	1	IF4A2_MOUSE Eukaryotic initiation factor 4A-II OS=Mus musculus GN=Eif4a2 PE=2 SV=2
P10853	1	H2B1F_MOUSE Histone H2B type 1-F/J/L OS=Mus musculus GN=Hist1h2bf PE=1 SV=2
P14069	1	S10A6_MOUSE Protein S100-A6 OS=Mus musculus GN=S100a6 PE=1 SV=3
P16045	1	LEG1_MOUSE Galectin-1 OS=Mus musculus GN=Lgals1 PE=1 SV=3
P16627	1	HS71L_MOUSE Heat shock 70 kDa protein 1-like OS=Mus musculus GN=Hspa1l PE=2 SV=4
P17809	1	GTR1_MOUSE Solute carrier family 2, facilitated glucose transporter member 1 OS=Mus musculus GN=Slc2a1 PE=1 SV=4
P17879	1	HS71B_MOUSE Heat shock 70 kDa protein 1B OS=Mus musculus GN=Hspa1b PE=1 SV=3
P21278	1	GNA11_MOUSE Guanine nucleotide-binding protein subunit alpha-11 OS=Mus musculus GN=Gna11 PE=1 SV=1
P23242	1	CXA1_MOUSE Gap junction alpha-1 protein OS=Mus musculus GN=Gja1 PE=1 SV=2
P24452	1	CAPG_MOUSE Macrophage-capping protein OS=Mus musculus GN=Capg PE=1 SV=2
P27600	1	GNA12_MOUSE Guanine nucleotide-binding protein subunit alpha-12 OS=Mus musculus GN=Gna12 PE=1 SV=3
P35762	1	CD81_MOUSE CD81 antigen OS=Mus musculus GN=Cd81 PE=1 SV=2
P45376	1	ALDR_MOUSE Aldose reductase OS=Mus musculus GN=Akr1b1 PE=1 SV=3
P46467	1	VPS4B_MOUSE Vacuolar protein sorting-associated protein 4B OS=Mus musculus GN=Vps4b PE=1 SV=2
P46638	1	RB11B_MOUSE Ras-related protein Rab-11B OS=Mus musculus GN=Rab11b PE=1 SV=3
P51150	1	RAB7A_MOUSE Ras-related protein Rab-7a OS=Mus musculus GN=Rab7a PE=1 SV=2
P55258	1	RAB8A_MOUSE Ras-related protein Rab-8A OS=Mus musculus GN=Rab8a PE=1 SV=2
P61027	1	RAB10_MOUSE Ras-related protein Rab-10 OS=Mus musculus GN=Rab10 PE=1 SV=1
P62259	1	1433E_MOUSE 14-3-3 protein epsilon OS=Mus musculus GN=Ywhae PE=1 SV=1
P62835	1	RAP1A_MOUSE Ras-related protein Rap-1A OS=Mus musculus GN=Rap1a PE=2 SV=1
P63094	1	GNAS2_MOUSE Guanine nucleotide-binding protein G(s) subunit alpha isoforms short OS=Mus musculus GN=Gnas PE=1 SV=1
P63321	1	RALA_MOUSE Ras-related protein Ral-A OS=Mus musculus GN=Rala PE=1 SV=1
P68372	1	TBB4B_MOUSE Tubulin beta-4B chain OS=Mus musculus GN=Tubb4b PE=1 SV=1
P70290	1	EM55_MOUSE 55 kDa erythrocyte membrane protein OS=Mus musculus GN=Mpp1 PE=1 SV=1
Q01338	1	ADA2A_MOUSE Alpha-2A adrenergic receptor OS=Mus musculus GN=Adra2a PE=1 SV=1
Q03265	1	ATPA_MOUSE ATP synthase subunit alpha, mitochondrial OS=Mus musculus GN=Atp5a1 PE=1 SV=1
Q3U3V8	1	XRRA1_MOUSE X-ray radiation resistance-associated protein 1 OS=Mus musculus GN=Xrra1 PE=2 SV=1
Q3UV17	1	K22O_MOUSE Keratin, type II cytoskeletal 2 oral OS=Mus musculus GN=Krt76 PE=2 SV=1
Q60737	1	CSK21_MOUSE Casein kinase II subunit alpha OS=Mus musculus GN=Csnk2a1 PE=1 SV=2
Q61503	1	5NTD_MOUSE 5'-nucleotidase OS=Mus musculus GN=Nt5e PE=1 SV=2
Q61646	1	HPT_MOUSE Haptoglobin OS=Mus musculus GN=Hp PE=1 SV=1
Q61735	1	CD47_MOUSE Leukocyte surface antigen CD47 OS=Mus musculus GN=Cd47 PE=1 SV=2
Q69ZN7	1	MYOF_MOUSE Myoferlin OS=Mus musculus GN=Myof PE=1 SV=2
Q6TYB5	1	FEZ2_MOUSE Fasciculation and elongation protein zeta-2 OS=Mus musculus GN=Fez2 PE=2 SV=1
Q7SIG6	1	ASAP2_MOUSE Arf-GAP with SH3 domain, ANK repeat and PH domain-containing protein 2 OS=Mus musculus GN=Asap2 PE=1 SV=3
Q8VED5	1	K2C79_MOUSE Keratin, type II cytoskeletal 79 OS=Mus musculus GN=Krt79 PE=2 SV=2
Q8VEH6	1	CBWD1_MOUSE COBW domain-containing protein 1 OS=Mus musculus GN=Cbwd1 PE=2 SV=1
Q8VHN7	1	GPR98_MOUSE G-protein coupled receptor 98 OS=Mus musculus GN=Gpr98 PE=2 SV=1
Q91XE4	1	ACY3_MOUSE N-acyl-aromatic-L-amino acid amidohydrolase (carboxylate-forming) OS=Mus musculus GN=Acy3 PE=1 SV=1
Q924H0	1	NPFF2_MOUSE Neuropeptide FF receptor 2 OS=Mus musculus GN=Npffr2 PE=2 SV=2
Q9CQW9	1	IFM3_MOUSE Interferon-induced transmembrane protein 3 OS=Mus musculus GN=Ifitm3 PE=1 SV=1
Q9CRA9	1	FGOP2_MOUSE FGFR1 oncogene partner 2 homolog OS=Mus musculus GN=Fgfr1op2 PE=2 SV=1
Q9D0D4	1	DIM1_MOUSE Probable dimethyladenosine transferase OS=Mus musculus GN=Dimt1 PE=2 SV=1
Q9D2G2	1	ODO2_MOUSE Dihydrolipoyllysine-residue succinyltransferase component of 2-oxoglutarate dehydrogenase complex, mitochondrial OS=Mus musculus GN=Dlst PE=1 SV=1
Q9D5S7	1	LRGUK_MOUSE Leucine-rich repeat and guanylate kinase domain-containing protein OS=Mus musculus GN=Lrguk PE=2 SV=1
Q9EQP2	1	EHD4_MOUSE EH domain-containing protein 4 OS=Mus musculus GN=Ehd4 PE=1 SV=1
Q9JI39	1	ABCBA_MOUSE ATP-binding cassette sub-family B member 10, mitochondrial OS=Mus musculus GN=Abcb10 PE=1 SV=1
Q9JIZ9	1	PLS3_MOUSE Phospholipid scramblase 3 OS=Mus musculus GN=Plscr3 PE=1 SV=1
Q9JJ00	1	PLS1_MOUSE Phospholipid scramblase 1 OS=Mus musculus GN=Plscr1 PE=2 SV=1
Q9QWK4	1	CD5L_MOUSE CD5 antigen-like OS=Mus musculus GN=Cd5l PE=1 SV=3
Q9WTL4	1	INSRR_MOUSE Insulin receptor-related protein OS=Mus musculus GN=Insrr PE=1 SV=2
Q9WTY4	1	AQP5_MOUSE Aquaporin-5 OS=Mus musculus GN=Aqp5 PE=2 SV=1
Q9WV91	1	FPRP_MOUSE Prostaglandin F2 receptor negative regulator OS=Mus musculus GN=Ptgfrn PE=1 SV=2
Q9Z0G9	1	CLD3_MOUSE Claudin-3 OS=Mus musculus GN=Cldn3 PE=1 SV=1
Q9Z1Q5	1	CLIC1_MOUSE Chloride intracellular channel protein 1 OS=Mus musculus GN=Clic1 PE=1 SV=3
